# Supplementary material for: 3-Amino-1-(4-meth­oxy­phen­yl)-9,10-dihydro­phenanthrene-2,4-dicarbonitrile
Source: Acta Crystallogr Sect E Struct Rep Online. 2011 Aug 27;67(Pt 9):o2449. doi: 10.1107/S1600536811033617 (PMC3200821; doi:10.1107/S1600536811033617)
Supplement: Supplementary file 1 [file e-67-o2449-sup1.cif]

##############################################################################
#                                                                            #
# This CIF contains the data in a paper accepted for publication in          #
# Acta Crystallographica Section E. It conforms to the requirements of       #
# Notes for Authors for Acta Crystallographica Section E, and has been       #
# peer reviewed under the auspices of the IUCr Commission on Journals.       #
#                                                                            #
# Full details of the Crystallographic Information File format               #
# are given in the paper "The Crystallographic Information File (CIF):       #
# a New Standard Archive File for Crystallography" by S. R. Hall, F. H.      #
# Allen and I. D. Brown [Acta Cryst. (1991), A47, 655-685].                  #
#                                                                            #
# The current version of the core CIF dictionary is obtainable from          #
# ftp://ftp.iucr.org/pub/cif_core.dic.                                       #
#                                                                            #
# Software is freely available for graphical display of the structure(s)     #
# in this CIF. For information consult the CIF software page                 #
# http://www.iucr.org/resources/cif/software.                                #
#                                                                            #
# This file may be used for bona fide research purposes within the           #
# scientific community so long as proper attribution is given to the journal # 
# article from which it was obtained.                                        #
#                                                                            #
##############################################################################
data_global
_audit_creation_method     SHELXL-97
_journal_date_recd_electronic     2011-08-17
_journal_date_accepted     2011-08-18
_journal_name_full     'Acta Crystallographica, Section E'
_journal_year     2011
_journal_volume     67
_journal_issue      9
_journal_page_first     o2449
_journal_page_last     o2449
_journal_paper_category     QO
_journal_coeditor_code     HG5084
_publ_contact_author_name     ' Edward RT Tiekink '
_publ_contact_author_address
;
Department of Chemistry, University of Malaya,
50603 Kuala Lumpur, Malaysia
;
_publ_contact_author_email
;
edward.tiekink@gmail.com
;
_publ_contact_author_fax     ' +60 3 7967 4193 '
_publ_contact_author_phone     ' +60 3 7967 6775 '
_publ_section_title
;
3-Amino-1-(4-methoxyphenyl)-9,10-dihydrophenanthrene-2,4-dicarbonitrile
;
loop_
    _publ_author_name
    _publ_author_footnote
    _publ_author_address
    ' Abdullah M. Asiri  '
;
Additional correspondence author, e-mail: aasiri2@kau.edu.sa.
;
;
Chemistry Department, Faculty of Science, King Abdulaziz University, PO Box
 80203, Jeddah, Saudi Arabia
and The Center of Excellence for Advanced Materials Research, King Abdulaziz
 University, Jeddah, PO Box 80203, Saudi Arabia
;
    ' Abdulrahman O.  Al-Youbi  ' .
;
Chemistry Department, Faculty of Science, King Abdulaziz University, PO Box
 80203, Jeddah, Saudi Arabia
;
    ' Hassan M. Faidallah  ' .
;
Chemistry Department, Faculty of Science, King Abdulaziz University, PO Box
 80203, Jeddah, Saudi Arabia
;
    'Ng, Seik Weng' .
;
Department of Chemistry, University of Malaya,
50603 Kuala Lumpur, Malaysia
;
    'Tiekink, Edward R. T.' .
;
Department of Chemistry, University of Malaya,
50603 Kuala Lumpur, Malaysia
;
_publ_section_synopsis     .
data_I
_audit_creation_method     SHELXL-97
_chemical_name_systematic
;
3-Amino-1-(4-methoxyphenyl)-9,10-dihydrophenanthrene-2,4-dicarbonitrile
;
_chemical_name_common     ?
_chemical_formula_moiety     'C23 H17 N3 O'
_chemical_formula_sum     'C23 H17 N3 O'
_chemical_formula_iupac     'C23 H17 N3 O'
_chemical_formula_weight     351.40
_chemical_melting_point     ?
_symmetry_cell_setting     monoclinic
_symmetry_space_group_name_H-M     ' P 21/c'
_symmetry_space_group_name_Hall     '-P 2ybc   '
loop_
    _symmetry_equiv_pos_as_xyz
    'x, y, z'
    '-x, y+1/2, -z+1/2'
    '-x, -y, -z'
    'x, -y-1/2, z-1/2'
_cell_length_a     9.0212(4)
_cell_length_b     22.1475(8)
_cell_length_c     9.3114(4)
_cell_angle_alpha     90.00
_cell_angle_beta     110.410(5)
_cell_angle_gamma     90.00
_cell_volume     1743.60(12)
_cell_formula_units_Z     4
_cell_measurement_reflns_used     3338
_cell_measurement_theta_min     2.3291
_cell_measurement_theta_max     29.3070
_cell_measurement_temperature     100(2)
_exptl_crystal_description     plate
_exptl_crystal_colour     orange
_exptl_crystal_size_max     0.25
_exptl_crystal_size_mid     0.25
_exptl_crystal_size_min     0.05
_exptl_crystal_density_diffrn     1.339
_exptl_crystal_density_meas     ?
_exptl_crystal_density_method     'not measured'
_exptl_crystal_F_000     736
_exptl_absorpt_coefficient_mu     0.084
_exptl_absorpt_correction_type     multi-scan
_exptl_absorpt_process_details     '(CrysAlis PRO; Agilent, 2010)'
_exptl_absorpt_correction_T_min     0.714
_exptl_absorpt_correction_T_max     1.000
_exptl_special_details     ?
_diffrn_ambient_temperature     100(2)
_diffrn_radiation_type     MoK\a
_diffrn_radiation_wavelength     0.71073
_diffrn_radiation_source     'SuperNova (Mo) X-ray Source'
_diffrn_radiation_monochromator     'mirror'
_diffrn_measurement_device_type
        'Agilent Technologies SuperNova Dual diffractometer with Atlas detector'
_diffrn_measurement_method     '\w scan'
_diffrn_detector_area_resol_mean     10.4041
_diffrn_reflns_number     8688
_diffrn_reflns_av_R_equivalents     0.0298
_diffrn_reflns_av_sigmaI/netI     0.0476
_diffrn_reflns_theta_min     2.41
_diffrn_reflns_theta_max     27.50
_diffrn_reflns_theta_full     27.50
_diffrn_measured_fraction_theta_max     0.972
_diffrn_measured_fraction_theta_full     0.972
_diffrn_reflns_limit_h_min     -9
_diffrn_reflns_limit_h_max     11
_diffrn_reflns_limit_k_min     -26
_diffrn_reflns_limit_k_max     28
_diffrn_reflns_limit_l_min     -12
_diffrn_reflns_limit_l_max     11
_diffrn_standards_number     0
_diffrn_standards_interval_count     0
_diffrn_standards_interval_time     0
_diffrn_standards_decay_%     0
_refine_special_details
;
Refinement of <i>F</i>^2^ against ALL reflections. The weighted <i>R</i>-factor
<i>wR</i> and goodness of fit <i>S</i> are based on <i>F</i>^2^, conventional
<i>R</i>-factors <i>R</i> are based on <i>F</i>, with <i>F</i> set to zero for
negative <i>F</i>^2^. The threshold expression of <i>F</i>^2^ >
\s(<i>F</i>^2^) is used only for calculating <i>R</i>-factors(gt) <i>etc</i>.
and is not relevant to the choice of reflections for refinement.
<i>R</i>-factors based on <i>F</i>^2^ are statistically about twice as large
as those based on <i>F</i>, and <i>R</i>- factors based on ALL data will be
even larger.
;
_reflns_number_total     3890
_reflns_number_gt     2953
_reflns_threshold_expression     I>2\s(I)
_refine_ls_structure_factor_coef     Fsqd
_refine_ls_matrix_type     full
_refine_ls_R_factor_all     0.0679
_refine_ls_R_factor_gt     0.0483
_refine_ls_wR_factor_gt     0.1042
_refine_ls_wR_factor_ref     0.1161
_refine_ls_goodness_of_fit_ref     1.038
_refine_ls_restrained_S_all     1.038
_refine_ls_number_reflns     3890
_refine_ls_number_parameters     252
_refine_ls_number_restraints     2
_refine_ls_hydrogen_treatment     mixed
_refine_ls_weighting_scheme     calc
_refine_ls_weighting_details
         'calc w=1/[\s^2^(Fo^2^)+(0.0431P)^2^+0.7237P] where P=(Fo^2^+2Fc^2^)/3'
_atom_sites_solution_hydrogens     geom
_atom_sites_solution_primary     direct
_atom_sites_solution_secondary     difmap
_refine_ls_shift/su_max     0.000
_refine_ls_shift/su_mean     0.000
_refine_diff_density_max     0.326
_refine_diff_density_min     -0.229
_refine_ls_extinction_method     none
_refine_ls_extinction_coef     ?
loop_
    _atom_type_symbol
    _atom_type_description
    _atom_type_scat_dispersion_real
    _atom_type_scat_dispersion_imag
    _atom_type_scat_source
    'C' 'C' 0.0033 0.0016
                         'International Tables Vol C Tables 4.2.6.8 and 6.1.1.4'
    'H' 'H' 0.0000 0.0000
                         'International Tables Vol C Tables 4.2.6.8 and 6.1.1.4'
    'N' 'N' 0.0061 0.0033
                         'International Tables Vol C Tables 4.2.6.8 and 6.1.1.4'
    'O' 'O' 0.0106 0.0060
                         'International Tables Vol C Tables 4.2.6.8 and 6.1.1.4'
_computing_data_collection     'CrysAlis PRO  (Agilent, 2010)'
_computing_cell_refinement     'CrysAlis PRO  (Agilent, 2010)'
_computing_data_reduction     'CrysAlis PRO  (Agilent, 2010)'
_computing_structure_solution     'SHELXS97 (Sheldrick, 2008)'
_computing_structure_refinement     'SHELXL97 (Sheldrick, 2008)'
_computing_molecular_graphics
                      'ORTEP-3 (Farrugia, 1997) and DIAMOND (Brandenburg, 2006)'
_computing_publication_material     'publCIF (Westrip, 2010)'
loop_
    _atom_site_type_symbol
    _atom_site_label
    _atom_site_fract_x
    _atom_site_fract_y
    _atom_site_fract_z
    _atom_site_U_iso_or_equiv
    _atom_site_adp_type
    _atom_site_calc_flag
    _atom_site_refinement_flags
    _atom_site_occupancy
    _atom_site_symmetry_multiplicity
    _atom_site_disorder_assembly
    _atom_site_disorder_group
    O O1 0.50780(13) 0.32058(5) 0.20429(14) 0.0233(3) Uani d . 1 1 . .
    N N1 -0.35267(17) -0.04178(6) 0.09331(17) 0.0253(3) Uani d . 1 1 . .
    N N2 -0.31052(17) 0.09057(7) -0.04975(18) 0.0273(4) Uani d D 1 1 . .
    H H1 -0.341(2) 0.1248(6) -0.101(2) 0.029(5) Uiso d D 1 1 . .
    H H2 -0.383(2) 0.0640(8) -0.048(2) 0.040(6) Uiso d D 1 1 . .
    N N3 -0.12484(19) 0.22536(7) -0.09041(19) 0.0348(4) Uani d . 1 1 . .
    C C1 -0.11308(18) 0.02880(7) 0.13513(19) 0.0181(3) Uani d . 1 1 . .
    C C2 -0.15970(18) 0.08249(7) 0.04721(19) 0.0191(4) Uani d . 1 1 . .
    C C3 -0.04407(19) 0.12715(7) 0.06686(19) 0.0194(4) Uani d . 1 1 . .
    C C4 0.11146(19) 0.11967(8) 0.1705(2) 0.0221(4) Uani d . 1 1 . .
    C C5 0.15320(19) 0.06722(8) 0.2563(2) 0.0222(4) Uani d . 1 1 . .
    C C6 0.31513(19) 0.05910(8) 0.3770(2) 0.0245(4) Uani d . 1 1 . .
    H H6A 0.3719 0.0982 0.3975 0.029 Uiso calc R 1 1 . .
    H H6B 0.3777 0.0302 0.3403 0.029 Uiso calc R 1 1 . .
    C C7 0.2964(2) 0.03549(7) 0.5226(2) 0.0221(4) Uani d . 1 1 . .
    H H7A 0.4017 0.0295 0.6024 0.027 Uiso calc R 1 1 . .
    H H7B 0.2372 0.0651 0.5613 0.027 Uiso calc R 1 1 . .
    C C8 0.20844(19) -0.02353(7) 0.4888(2) 0.0201(4) Uani d . 1 1 . .
    C C9 0.2469(2) -0.07051(8) 0.5946(2) 0.0219(4) Uani d . 1 1 . .
    H H9 0.3289 -0.0650 0.6908 0.026 Uiso calc R 1 1 . .
    C C10 0.1678(2) -0.12526(8) 0.5624(2) 0.0235(4) Uani d . 1 1 . .
    H H10 0.1918 -0.1563 0.6375 0.028 Uiso calc R 1 1 . .
    C C11 0.0535(2) -0.13428(8) 0.4195(2) 0.0242(4) Uani d . 1 1 . .
    H H11 0.0014 -0.1722 0.3953 0.029 Uiso calc R 1 1 . .
    C C12 0.01471(19) -0.08839(7) 0.3118(2) 0.0213(4) Uani d . 1 1 . .
    H H12 -0.0623 -0.0955 0.2134 0.026 Uiso calc R 1 1 . .
    C C13 0.08722(18) -0.03175(7) 0.34554(19) 0.0182(3) Uani d . 1 1 . .
    C C14 0.04050(18) 0.02098(7) 0.24062(19) 0.0183(3) Uani d . 1 1 . .
    C C15 -0.24040(19) -0.01280(7) 0.11644(19) 0.0206(4) Uani d . 1 1 . .
    C C16 -0.0873(2) 0.18193(8) -0.0198(2) 0.0235(4) Uani d . 1 1 . .
    C C17 0.22517(18) 0.17059(7) 0.18816(19) 0.0198(4) Uani d . 1 1 . .
    C C18 0.20113(19) 0.22527(8) 0.25000(19) 0.0219(4) Uani d . 1 1 . .
    H H18 0.1168 0.2292 0.2884 0.026 Uiso calc R 1 1 . .
    C C19 0.29915(19) 0.27411(8) 0.25614(19) 0.0200(4) Uani d . 1 1 . .
    H H19 0.2823 0.3112 0.2993 0.024 Uiso calc R 1 1 . .
    C C20 0.42161(18) 0.26902(7) 0.19956(18) 0.0186(3) Uani d . 1 1 . .
    C C21 0.45114(19) 0.21406(8) 0.14320(19) 0.0215(4) Uani d . 1 1 . .
    H H21 0.5378 0.2098 0.1084 0.026 Uiso calc R 1 1 . .
    C C22 0.35293(19) 0.16540(8) 0.13821(19) 0.0217(4) Uani d . 1 1 . .
    H H22 0.3733 0.1277 0.0999 0.026 Uiso calc R 1 1 . .
    C C23 0.5989(2) 0.32247(8) 0.1054(2) 0.0254(4) Uani d . 1 1 . .
    H H23A 0.6552 0.3611 0.1186 0.038 Uiso calc R 1 1 . .
    H H23B 0.5283 0.3184 -0.0013 0.038 Uiso calc R 1 1 . .
    H H23C 0.6755 0.2893 0.1314 0.038 Uiso calc R 1 1 . .
loop_
    _atom_site_aniso_label
    _atom_site_aniso_U_11
    _atom_site_aniso_U_22
    _atom_site_aniso_U_33
    _atom_site_aniso_U_12
    _atom_site_aniso_U_13
    _atom_site_aniso_U_23
    O1 0.0230(6) 0.0200(6) 0.0264(7) -0.0091(5) 0.0079(5) -0.0019(5)
    N1 0.0189(7) 0.0213(8) 0.0318(8) -0.0017(6) 0.0039(6) 0.0000(6)
    N2 0.0174(7) 0.0234(8) 0.0343(9) -0.0044(6) 0.0004(7) 0.0086(7)
    N3 0.0357(9) 0.0216(8) 0.0331(9) -0.0061(7) -0.0056(7) 0.0032(7)
    C1 0.0162(8) 0.0153(8) 0.0234(8) -0.0010(6) 0.0078(7) -0.0013(6)
    C2 0.0171(8) 0.0200(8) 0.0202(8) -0.0002(7) 0.0063(7) -0.0007(7)
    C3 0.0189(8) 0.0161(8) 0.0216(8) -0.0005(6) 0.0052(7) 0.0010(6)
    C4 0.0192(8) 0.0194(9) 0.0263(9) -0.0033(7) 0.0061(7) 0.0005(7)
    C5 0.0162(8) 0.0229(9) 0.0257(9) -0.0003(7) 0.0050(7) 0.0033(7)
    C6 0.0146(8) 0.0218(9) 0.0339(10) -0.0008(7) 0.0043(7) 0.0060(8)
    C7 0.0179(8) 0.0183(8) 0.0268(9) 0.0009(7) 0.0036(7) 0.0005(7)
    C8 0.0170(8) 0.0184(8) 0.0268(9) 0.0033(7) 0.0101(7) 0.0003(7)
    C9 0.0205(8) 0.0222(9) 0.0235(9) 0.0052(7) 0.0083(7) 0.0009(7)
    C10 0.0245(9) 0.0181(9) 0.0306(10) 0.0049(7) 0.0130(8) 0.0060(7)
    C11 0.0198(8) 0.0162(8) 0.0377(10) 0.0015(7) 0.0114(8) 0.0026(7)
    C12 0.0156(8) 0.0200(9) 0.0278(9) 0.0017(7) 0.0071(7) 0.0006(7)
    C13 0.0140(7) 0.0153(8) 0.0266(9) 0.0034(6) 0.0090(7) 0.0023(7)
    C14 0.0173(8) 0.0164(8) 0.0224(8) 0.0014(6) 0.0083(7) 0.0004(7)
    C15 0.0194(8) 0.0186(8) 0.0220(9) 0.0039(7) 0.0049(7) 0.0016(7)
    C16 0.0193(8) 0.0200(9) 0.0251(9) -0.0059(7) 0.0001(7) -0.0024(7)
    C17 0.0160(8) 0.0184(8) 0.0202(8) -0.0019(7) 0.0002(7) 0.0034(7)
    C18 0.0174(8) 0.0254(9) 0.0214(9) -0.0015(7) 0.0050(7) 0.0027(7)
    C19 0.0193(8) 0.0191(8) 0.0191(8) -0.0005(7) 0.0037(7) -0.0025(7)
    C20 0.0166(8) 0.0189(8) 0.0165(8) -0.0049(7) 0.0013(6) 0.0013(6)
    C21 0.0194(8) 0.0248(9) 0.0200(8) -0.0015(7) 0.0065(7) 0.0002(7)
    C22 0.0229(8) 0.0171(8) 0.0228(9) 0.0002(7) 0.0049(7) -0.0011(7)
    C23 0.0219(9) 0.0271(10) 0.0261(9) -0.0061(7) 0.0072(7) 0.0052(7)
_geom_special_details
;
All e.s.d.'s (except the e.s.d. in the dihedral angle between two l.s. planes)
are estimated using the full covariance matrix. The cell e.s.d.'s are taken
into account individually in the estimation of e.s.d.'s in distances, angles
and torsion angles; correlations between e.s.d.'s in cell parameters are only
used when they are defined by crystal symmetry. An approximate (isotropic)
treatment of cell e.s.d.'s is used for estimating e.s.d.'s involving l.s.
planes.
;
loop_
    _geom_bond_atom_site_label_1
    _geom_bond_atom_site_label_2
    _geom_bond_site_symmetry_2
    _geom_bond_distance
    _geom_bond_publ_flag
    O1 C20 . 1.3735(19) ?
    O1 C23 . 1.433(2) ?
    N1 C15 . 1.154(2) ?
    N2 C2 . 1.357(2) ?
    N2 H1 . 0.889(9) ?
    N2 H2 . 0.883(9) ?
    N3 C16 . 1.147(2) ?
    C1 C14 . 1.402(2) ?
    C1 C2 . 1.421(2) ?
    C1 C15 . 1.435(2) ?
    C2 C3 . 1.402(2) ?
    C3 C4 . 1.408(2) ?
    C3 C16 . 1.434(2) ?
    C4 C5 . 1.385(2) ?
    C4 C17 . 1.494(2) ?
    C5 C14 . 1.414(2) ?
    C5 C6 . 1.512(2) ?
    C6 C7 . 1.517(2) ?
    C6 H6A . 0.9900 ?
    C6 H6B . 0.9900 ?
    C7 C8 . 1.504(2) ?
    C7 H7A . 0.9900 ?
    C7 H7B . 0.9900 ?
    C8 C9 . 1.391(2) ?
    C8 C13 . 1.411(2) ?
    C9 C10 . 1.386(2) ?
    C9 H9 . 0.9500 ?
    C10 C11 . 1.384(2) ?
    C10 H10 . 0.9500 ?
    C11 C12 . 1.385(2) ?
    C11 H11 . 0.9500 ?
    C12 C13 . 1.399(2) ?
    C12 H12 . 0.9500 ?
    C13 C14 . 1.486(2) ?
    C17 C22 . 1.390(2) ?
    C17 C18 . 1.390(2) ?
    C18 C19 . 1.385(2) ?
    C18 H18 . 0.9500 ?
    C19 C20 . 1.384(2) ?
    C19 H19 . 0.9500 ?
    C20 C21 . 1.388(2) ?
    C21 C22 . 1.386(2) ?
    C21 H21 . 0.9500 ?
    C22 H22 . 0.9500 ?
    C23 H23A . 0.9800 ?
    C23 H23B . 0.9800 ?
    C23 H23C . 0.9800 ?
loop_
    _geom_angle_atom_site_label_1
    _geom_angle_atom_site_label_2
    _geom_angle_atom_site_label_3
    _geom_angle_site_symmetry_1
    _geom_angle_site_symmetry_3
    _geom_angle
    _geom_angle_publ_flag
    C20 O1 C23 . . 116.67(13) ?
    C2 N2 H1 . . 121.6(13) ?
    C2 N2 H2 . . 118.4(14) ?
    H1 N2 H2 . . 119.1(19) ?
    C14 C1 C2 . . 121.91(14) ?
    C14 C1 C15 . . 124.01(15) ?
    C2 C1 C15 . . 113.81(14) ?
    N2 C2 C3 . . 121.41(15) ?
    N2 C2 C1 . . 121.35(15) ?
    C3 C2 C1 . . 117.23(14) ?
    C2 C3 C4 . . 121.63(15) ?
    C2 C3 C16 . . 118.66(15) ?
    C4 C3 C16 . . 119.70(15) ?
    C5 C4 C3 . . 119.95(15) ?
    C5 C4 C17 . . 122.08(15) ?
    C3 C4 C17 . . 117.93(15) ?
    C4 C5 C14 . . 120.44(15) ?
    C4 C5 C6 . . 121.76(15) ?
    C14 C5 C6 . . 117.65(15) ?
    C5 C6 C7 . . 109.01(14) ?
    C5 C6 H6A . . 109.9 ?
    C7 C6 H6A . . 109.9 ?
    C5 C6 H6B . . 109.9 ?
    C7 C6 H6B . . 109.9 ?
    H6A C6 H6B . . 108.3 ?
    C8 C7 C6 . . 109.13(14) ?
    C8 C7 H7A . . 109.9 ?
    C6 C7 H7A . . 109.9 ?
    C8 C7 H7B . . 109.9 ?
    C6 C7 H7B . . 109.9 ?
    H7A C7 H7B . . 108.3 ?
    C9 C8 C13 . . 119.53(15) ?
    C9 C8 C7 . . 121.24(15) ?
    C13 C8 C7 . . 119.21(15) ?
    C10 C9 C8 . . 121.23(16) ?
    C10 C9 H9 . . 119.4 ?
    C8 C9 H9 . . 119.4 ?
    C11 C10 C9 . . 119.31(16) ?
    C11 C10 H10 . . 120.3 ?
    C9 C10 H10 . . 120.3 ?
    C10 C11 C12 . . 120.38(16) ?
    C10 C11 H11 . . 119.8 ?
    C12 C11 H11 . . 119.8 ?
    C11 C12 C13 . . 121.00(16) ?
    C11 C12 H12 . . 119.5 ?
    C13 C12 H12 . . 119.5 ?
    C12 C13 C8 . . 118.40(15) ?
    C12 C13 C14 . . 123.62(15) ?
    C8 C13 C14 . . 117.96(14) ?
    C1 C14 C5 . . 118.82(15) ?
    C1 C14 C13 . . 122.83(14) ?
    C5 C14 C13 . . 118.19(14) ?
    N1 C15 C1 . . 173.19(17) ?
    N3 C16 C3 . . 178.65(19) ?
    C22 C17 C18 . . 118.55(15) ?
    C22 C17 C4 . . 121.21(15) ?
    C18 C17 C4 . . 120.19(15) ?
    C19 C18 C17 . . 120.51(15) ?
    C19 C18 H18 . . 119.7 ?
    C17 C18 H18 . . 119.7 ?
    C20 C19 C18 . . 120.22(15) ?
    C20 C19 H19 . . 119.9 ?
    C18 C19 H19 . . 119.9 ?
    O1 C20 C19 . . 115.98(14) ?
    O1 C20 C21 . . 124.07(15) ?
    C19 C20 C21 . . 119.94(15) ?
    C22 C21 C20 . . 119.35(15) ?
    C22 C21 H21 . . 120.3 ?
    C20 C21 H21 . . 120.3 ?
    C21 C22 C17 . . 121.31(15) ?
    C21 C22 H22 . . 119.3 ?
    C17 C22 H22 . . 119.3 ?
    O1 C23 H23A . . 109.5 ?
    O1 C23 H23B . . 109.5 ?
    H23A C23 H23B . . 109.5 ?
    O1 C23 H23C . . 109.5 ?
    H23A C23 H23C . . 109.5 ?
    H23B C23 H23C . . 109.5 ?
loop_
    _geom_torsion_atom_site_label_1
    _geom_torsion_atom_site_label_2
    _geom_torsion_atom_site_label_3
    _geom_torsion_atom_site_label_4
    _geom_torsion_site_symmetry_1
    _geom_torsion_site_symmetry_2
    _geom_torsion_site_symmetry_3
    _geom_torsion_site_symmetry_4
    _geom_torsion
    _geom_torsion_publ_flag
    C14 C1 C2 N2 . . . . -177.16(16) ?
    C15 C1 C2 N2 . . . . -3.0(2) ?
    C14 C1 C2 C3 . . . . 1.8(2) ?
    C15 C1 C2 C3 . . . . 175.94(15) ?
    N2 C2 C3 C4 . . . . 178.21(17) ?
    C1 C2 C3 C4 . . . . -0.7(2) ?
    N2 C2 C3 C16 . . . . -0.9(3) ?
    C1 C2 C3 C16 . . . . -179.86(15) ?
    C2 C3 C4 C5 . . . . -0.1(3) ?
    C16 C3 C4 C5 . . . . 179.01(16) ?
    C2 C3 C4 C17 . . . . -177.76(15) ?
    C16 C3 C4 C17 . . . . 1.4(2) ?
    C3 C4 C5 C14 . . . . 0.0(3) ?
    C17 C4 C5 C14 . . . . 177.51(16) ?
    C3 C4 C5 C6 . . . . -175.50(16) ?
    C17 C4 C5 C6 . . . . 2.0(3) ?
    C4 C5 C6 C7 . . . . 132.25(17) ?
    C14 C5 C6 C7 . . . . -43.4(2) ?
    C5 C6 C7 C8 . . . . 58.90(18) ?
    C6 C7 C8 C9 . . . . 142.75(15) ?
    C6 C7 C8 C13 . . . . -35.7(2) ?
    C13 C8 C9 C10 . . . . -0.3(2) ?
    C7 C8 C9 C10 . . . . -178.80(15) ?
    C8 C9 C10 C11 . . . . 3.0(2) ?
    C9 C10 C11 C12 . . . . -2.2(2) ?
    C10 C11 C12 C13 . . . . -1.4(2) ?
    C11 C12 C13 C8 . . . . 4.0(2) ?
    C11 C12 C13 C14 . . . . -174.11(15) ?
    C9 C8 C13 C12 . . . . -3.2(2) ?
    C7 C8 C13 C12 . . . . 175.35(15) ?
    C9 C8 C13 C14 . . . . 175.09(14) ?
    C7 C8 C13 C14 . . . . -6.4(2) ?
    C2 C1 C14 C5 . . . . -1.9(2) ?
    C15 C1 C14 C5 . . . . -175.51(15) ?
    C2 C1 C14 C13 . . . . 173.29(15) ?
    C15 C1 C14 C13 . . . . -0.3(3) ?
    C4 C5 C14 C1 . . . . 1.0(2) ?
    C6 C5 C14 C1 . . . . 176.69(15) ?
    C4 C5 C14 C13 . . . . -174.42(16) ?
    C6 C5 C14 C13 . . . . 1.3(2) ?
    C12 C13 C14 C1 . . . . 28.1(2) ?
    C8 C13 C14 C1 . . . . -150.04(16) ?
    C12 C13 C14 C5 . . . . -156.66(16) ?
    C8 C13 C14 C5 . . . . 25.2(2) ?
    C5 C4 C17 C22 . . . . 70.5(2) ?
    C3 C4 C17 C22 . . . . -111.93(18) ?
    C5 C4 C17 C18 . . . . -112.04(19) ?
    C3 C4 C17 C18 . . . . 65.5(2) ?
    C22 C17 C18 C19 . . . . 2.4(2) ?
    C4 C17 C18 C19 . . . . -175.12(15) ?
    C17 C18 C19 C20 . . . . 0.5(2) ?
    C23 O1 C20 C19 . . . . -160.73(14) ?
    C23 O1 C20 C21 . . . . 19.5(2) ?
    C18 C19 C20 O1 . . . . 177.14(14) ?
    C18 C19 C20 C21 . . . . -3.1(2) ?
    O1 C20 C21 C22 . . . . -177.48(15) ?
    C19 C20 C21 C22 . . . . 2.8(2) ?
    C20 C21 C22 C17 . . . . 0.2(2) ?
    C18 C17 C22 C21 . . . . -2.7(2) ?
    C4 C17 C22 C21 . . . . 174.76(15) ?
loop_
    _geom_hbond_atom_site_label_D
    _geom_hbond_atom_site_label_H
    _geom_hbond_atom_site_label_A
    _geom_hbond_site_symmetry_A
    _geom_hbond_distance_DH
    _geom_hbond_distance_HA
    _geom_hbond_distance_DA
    _geom_hbond_angle_DHA
    N2 H1 O1 4_465 0.889(9) 2.207(12) 3.0307(19) 153.9(17)
    N2 H2 N1 3_455 0.883(9) 2.326(14) 3.115(2) 148.8(18)
