# Supplementary material for: 3-Amino-1-(4-meth­oxy­phen­yl)-9,10-dihydro­phenanthrene-2,4-dicarbonitrile
Source: Acta Crystallogr Sect E Struct Rep Online. 2011 Aug 27;67(Pt 9):o2449. doi: 10.1107/S1600536811033617 (PMC3200821; doi:10.1107/S1600536811033617)
Supplement: Supplementary file 2 [file e-67-o2449-Isup2.hkl]

# 
# h,k,l, Fc-squared, Fo-squared, sigma(Fo-squared) and status flag 
# 
data_I
_shelx_title '  P21/c' 
_shelx_refln_list_code          4 
_shelx_F_calc_maximum      160.41 
_exptl_crystal_F_000       736.00 
_reflns_d_resolution_high  0.7697 
 
loop_ 
 _symmetry_equiv_pos_as_xyz 
 'x, y, z' 
 '-x, y+1/2, -z+1/2' 
 '-x, -y, -z' 
 'x, -y-1/2, z-1/2' 
 
_cell_length_a     9.0212 
_cell_length_b    22.1475 
_cell_length_c     9.3114 
_cell_angle_alpha  90.000 
_cell_angle_beta  110.410 
_cell_angle_gamma  90.000 
 
_shelx_F_squared_multiplier     1.000 
 
loop_ 
 _refln_index_h 
 _refln_index_k 
 _refln_index_l 
 _refln_F_squared_calc 
 _refln_F_squared_meas 
 _refln_F_squared_sigma 
 _refln_observed_status 
   1   0   0     3947.29     3164.76    454.58 o 
   2   0   0     1402.53     1243.88     27.54 o 
   3   0   0       42.57       61.11     10.61 o 
   4   0   0      260.84      301.75     10.06 o 
   5   0   0      638.01      614.92     33.38 o 
   6   0   0      102.19       73.45      7.93 o 
   7   0   0       68.84       60.80      8.11 o 
   8   0   0       67.64       43.05     11.20 o 
   9   0   0       70.13       53.48     12.35 o 
  10   0   0       31.33       23.75      9.87 o 
   1   1   0      505.46      490.55      9.18 o 
   2   1   0     5948.23     5845.46     65.98 o 
   3   1   0     1986.13     1917.02     23.70 o 
   4   1   0      606.88      610.60     11.04 o 
   5   1   0        1.49        4.87      2.79 o 
   6   1   0       15.33       13.14      3.52 o 
   7   1   0        1.30       -2.14      2.85 o 
   8   1   0      179.35      193.53     25.36 o 
   9   1   0       50.24       44.68      8.36 o 
  10   1   0       92.49       72.39     13.09 o 
   1   2   0     7950.55     7230.34     78.17 o 
   2   2   0     4602.16     4190.68     40.18 o 
   3   2   0     2966.38     2880.48     30.74 o 
   4   2   0        0.01        0.17      1.23 o 
   5   2   0       22.35       26.40      2.93 o 
   6   2   0       65.79       60.92      4.61 o 
   7   2   0       12.97       18.57      4.04 o 
   8   2   0       31.18       43.36      7.77 o 
   9   2   0        1.91        5.26      9.15 o 
  10   2   0       68.85       76.24     10.44 o 
   1   3   0     3024.29     2709.70     15.18 o 
   2   3   0      138.41      128.72      4.62 o 
   3   3   0      236.00      232.35      5.75 o 
   4   3   0      356.36      339.06      8.96 o 
   5   3   0     1395.65     1424.60     18.76 o 
   6   3   0      153.49      201.57     10.04 o 
   7   3   0      371.90      373.49     14.68 o 
   8   3   0       78.05       77.37      7.76 o 
   9   3   0      136.64      168.20     14.27 o 
  10   3   0        4.01       -1.50      7.57 o 
   0   4   0      802.96      757.63     16.01 o 
   1   4   0     1766.96     1689.42     12.59 o 
   2   4   0     1349.64     1287.31     13.92 o 
   3   4   0      420.24      428.55      8.21 o 
   4   4   0        4.68       14.56      1.94 o 
   5   4   0       23.79       30.97      3.40 o 
   6   4   0      617.39      625.81     13.97 o 
   7   4   0       13.07       12.41      3.28 o 
   8   4   0       12.85       26.44      5.71 o 
   9   4   0      284.97      295.82     18.73 o 
  10   4   0      115.90      103.55     12.24 o 
   1   5   0     1751.51     1596.13     10.20 o 
   2   5   0     3284.58     3235.27     22.64 o 
   3   5   0      505.43      526.83     11.08 o 
   4   5   0      152.80      149.02      5.35 o 
   5   5   0      155.52      193.37      7.67 o 
   6   5   0       56.29       52.97      4.45 o 
   7   5   0     1413.10     1357.24     24.24 o 
   8   5   0      704.35      702.95     21.13 o 
   9   5   0       95.46      104.02     11.68 o 
  10   5   0       25.08       16.86      6.55 o 
   0   6   0       10.25       41.24      3.72 o 
   1   6   0      323.29      311.91      5.68 o 
   2   6   0     1741.59     1690.07     19.38 o 
   3   6   0       92.12      140.56     10.14 o 
   4   6   0      316.71      339.77      8.45 o 
   5   6   0        2.88        0.80      1.32 o 
   6   6   0      661.60      668.98     14.41 o 
   7   6   0     2385.98     2381.80     31.99 o 
   8   6   0      196.67      161.28     14.22 o 
   9   6   0        2.52       12.27      5.96 o 
  10   6   0        4.37        4.69      5.04 o 
   1   7   0     1588.67     1415.15     12.31 o 
   2   7   0     1675.18     1772.89     14.80 o 
   3   7   0     2383.42     2464.90     51.31 o 
   4   7   0     1160.18     1166.31     15.53 o 
   5   7   0      253.76      241.97      7.58 o 
   6   7   0      339.50      324.93     10.98 o 
   7   7   0     1370.48     1351.98     24.03 o 
   8   7   0      333.72      307.90     12.55 o 
   9   7   0      643.48      609.50     26.95 o 
  10   7   0       47.77       49.39      9.11 o 
   0   8   0     1251.40     1295.02     21.12 o 
   1   8   0     5082.39     5133.09     37.36 o 
   2   8   0      190.19      276.06     11.73 o 
   3   8   0        0.15        1.41      1.57 o 
   4   8   0       29.48       74.54      8.92 o 
   5   8   0      273.43      281.91      8.09 o 
   6   8   0      283.74      260.05     11.14 o 
   7   8   0       12.66        9.01      2.48 o 
   8   8   0      144.69      169.32     11.74 o 
   9   8   0        0.19        5.51      5.45 o 
  10   8   0       25.11       25.09      6.78 o 
   1   9   0      955.29      962.53     14.06 o 
   2   9   0     3881.08     4183.79     29.51 o 
   3   9   0      179.53      228.57      6.24 o 
   4   9   0      178.36      191.51      8.02 o 
   5   9   0        1.61        4.27      2.12 o 
   6   9   0       45.67       55.79      5.03 o 
   7   9   0        0.38        0.94      1.87 o 
   8   9   0       97.22       84.94      8.71 o 
   9   9   0       23.17       18.01      5.94 o 
  10   9   0        8.64        9.48     19.87 o 
   0  10   0       74.68       60.60      5.27 o 
   1  10   0       50.03       54.73      3.03 o 
   2  10   0      457.99      512.00     10.03 o 
   3  10   0      387.39      366.71      8.04 o 
   4  10   0      515.59      539.43     10.52 o 
   5  10   0        9.00        8.16      1.89 o 
   6  10   0        3.05        1.24      1.81 o 
   7  10   0       55.15       66.96      5.55 o 
   8  10   0       29.27       23.64      5.14 o 
   9  10   0       12.63       18.29     12.33 o 
  10  10   0       36.32       49.43     11.11 o 
   1  11   0      146.89      197.04      5.94 o 
   2  11   0      539.48      544.37     11.84 o 
   3  11   0       69.17       67.53      3.59 o 
   4  11   0        3.61        5.73      1.66 o 
   5  11   0      504.29      492.39      9.42 o 
   6  11   0       18.54       18.02      3.78 o 
   7  11   0       37.99       46.48      4.62 o 
   8  11   0      144.62      127.65     12.17 o 
   9  11   0      105.72      117.43     12.42 o 
   0  12   0      132.62      157.61     12.34 o 
   1  12   0      407.67      418.48     10.35 o 
   2  12   0      195.35      236.31      8.25 o 
   3  12   0       30.43       43.60      3.70 o 
   4  12   0      732.13      763.39     12.04 o 
   5  12   0      445.30      476.82      9.06 o 
   6  12   0       53.12       59.75      3.93 o 
   7  12   0        0.79        3.81      3.11 o 
   8  12   0      290.97      274.52     15.30 o 
   9  12   0        0.07        2.61      3.61 o 
   1  13   0      190.60      187.33      6.89 o 
   2  13   0       72.34       52.40      4.21 o 
   3  13   0      149.37      134.93      5.83 o 
   4  13   0       97.53      109.11      4.95 o 
   5  13   0      371.49      357.01      7.69 o 
   6  13   0      892.04      870.50     13.77 o 
   7  13   0       11.18       15.17      3.54 o 
   8  13   0       77.48       87.24      9.72 o 
   9  13   0      516.04      586.31     41.62 o 
   0  14   0      476.15      521.63     18.13 o 
   1  14   0      159.08      137.93      6.19 o 
   2  14   0      370.74      373.64     11.24 o 
   3  14   0       77.28       86.30      4.87 o 
   4  14   0      154.24      158.49      6.86 o 
   5  14   0      264.21      286.24      8.65 o 
   6  14   0       26.53       31.86      2.54 o 
   7  14   0      517.37      526.96     23.42 o 
   8  14   0       79.63       93.09      9.45 o 
   9  14   0       15.44       45.99     11.16 o 
   1  15   0      167.32      164.50      7.01 o 
   2  15   0       87.81       91.56      5.36 o 
   3  15   0      142.08      161.78      7.43 o 
   4  15   0      139.52      137.86      6.57 o 
   5  15   0      825.17      783.99     16.03 o 
   6  15   0      114.68      126.28     11.07 o 
   7  15   0       14.20       23.26      5.64 o 
   8  15   0       31.35       26.14     19.96 o 
   9  15   0        0.46       -3.79      9.39 o 
   0  16   0      426.62      385.66     23.79 o 
   1  16   0        4.30        3.44      1.56 o 
   2  16   0      117.20      116.63      6.24 o 
   3  16   0      244.32      229.90     13.99 o 
   4  16   0       25.40       33.88      3.55 o 
   5  16   0        0.20       -0.51      0.91 o 
   6  16   0        5.90        9.20      7.70 o 
   7  16   0       39.73       33.74     15.23 o 
   8  16   0       40.27       55.18     14.70 o 
   1  17   0     1214.21     1201.36     23.53 o 
   2  17   0      254.12      272.84      9.79 o 
   3  17   0        4.83        8.81      4.31 o 
   4  17   0        0.12        0.54      1.19 o 
   5  17   0       31.72       23.92      5.00 o 
   6  17   0      150.13      109.23     19.16 o 
   7  17   0      179.06      242.29     29.93 o 
   8  17   0       42.46       26.61      9.11 o 
   0  18   0        0.42        4.45      4.13 o 
   1  18   0     1036.07      997.86     23.84 o 
   2  18   0      260.66      252.93     10.71 o 
   3  18   0       43.88       36.59      5.14 o 
   4  18   0       27.62       19.28      4.62 o 
   5  18   0        8.90        2.06      5.89 o 
   6  18   0        1.49       16.84      9.29 o 
   7  18   0        0.02       10.99      9.77 o 
   8  18   0        6.14        0.04      5.29 o 
   1  19   0      519.14      507.53     17.60 o 
   2  19   0       53.86       59.36      7.13 o 
   3  19   0        3.45        6.02      2.05 o 
   4  19   0       10.32        4.75      2.62 o 
   5  19   0       31.44       39.40     12.16 o 
   6  19   0        7.19        3.49      7.05 o 
   7  19   0       60.10       78.04     18.16 o 
   0  20   0     6742.95     6567.36    266.78 o 
   1  20   0      546.20      518.02     22.00 o 
   2  20   0        1.45        0.59      1.48 o 
   3  20   0      629.31      661.40     22.41 o 
   4  20   0        8.72       17.50      4.61 o 
   5  20   0        0.11       -3.02      5.36 o 
   6  20   0      110.48       99.60     19.70 o 
   7  20   0       18.91       42.63     14.72 o 
   1  21   0      259.88      257.69     15.95 o 
   2  21   0      995.32     1023.38     50.12 o 
   3  21   0      723.99      710.34     23.92 o 
   4  21   0      121.32       95.96     17.16 o 
   5  21   0        3.91       -3.47      6.66 o 
   6  21   0        0.13        1.23      6.73 o 
   7  21   0       11.61       22.50     11.44 o 
   0  22   0      476.81      508.81     21.99 o 
   1  22   0       81.71       88.12      8.41 o 
   2  22   0      167.33      166.80     21.03 o 
   3  22   0      110.45      102.98      9.47 o 
   4  22   0        0.11       -0.55      5.91 o 
   5  22   0       20.21       29.24     11.81 o 
   6  22   0       48.91       45.00     13.54 o 
   1  23   0       52.22       71.97      8.97 o 
   2  23   0       54.94       50.21     11.68 o 
   3  23   0      149.86      190.64     24.13 o 
   4  23   0       71.08       84.41     17.05 o 
   5  23   0       50.32       42.35     13.10 o 
   6  23   0       28.10       33.13     13.18 o 
   0  24   0        0.06        8.91      6.09 o 
   1  24   0        0.05        2.56      2.91 o 
   2  24   0        8.98        8.83      6.60 o 
   3  24   0       75.80      114.83     19.20 o 
   4  24   0       13.15       -1.91      6.72 o 
   5  24   0       18.75       14.58     10.10 o 
   1  25   0        5.24        6.11      3.64 o 
   2  25   0       27.05       29.60      9.80 o 
   3  25   0       14.41       20.78      9.84 o 
   4  25   0       28.00       23.53      9.26 o 
   5  25   0        6.45       22.76     11.17 o 
   0  26   0       64.03       88.83     14.99 o 
   1  26   0        1.93        8.63      4.40 o 
   2  26   0       94.64      105.80     18.38 o 
   3  26   0       37.57       27.45     11.14 o 
   4  26   0      260.93      332.02     35.33 o 
   1  27   0       65.69       89.86     16.34 o 
   2  27   0        5.65       16.03      8.68 o 
   3  27   0       71.59       88.03     18.25 o 
   1  28   0      131.70      146.88     21.06 o 
   2  28   0       15.27        7.33      6.80 o 
 -11   1   1       57.62       42.43     20.85 o 
 -10   1   1       84.34       82.81     15.59 o 
  -9   1   1       17.41       12.34      6.15 o 
  -8   1   1      204.44      195.44     11.36 o 
  -7   1   1      185.88      196.46      8.34 o 
  -6   1   1      108.26      137.39      6.54 o 
  -5   1   1      123.20      142.02      5.66 o 
  -4   1   1      300.62      332.29      7.53 o 
  -3   1   1     2660.55     2538.47     22.73 o 
  -2   1   1     1121.12     1189.96     10.82 o 
  -1   1   1      978.94      927.30     18.02 o 
   0   1   1        3.08        2.16      1.25 o 
   1   1   1      298.08      297.51      7.82 o 
   2   1   1       46.16       48.79      4.42 o 
   3   1   1     1025.67     1041.95     13.48 o 
   4   1   1     2356.76     2502.95     37.77 o 
   5   1   1      171.12      187.87      8.13 o 
   6   1   1        1.52        5.94      2.80 o 
   7   1   1      305.65      309.70     17.90 o 
   8   1   1       52.60       73.92      9.80 o 
   9   1   1      106.04      108.51     12.35 o 
  10   1   1      242.27      272.69     19.61 o 
 -11   2   1       12.68        5.60     10.41 o 
 -10   2   1      109.49      113.95     12.25 o 
  -9   2   1       11.73       14.60      6.01 o 
  -8   2   1       50.05       43.23      5.11 o 
  -7   2   1      135.11      127.61      6.85 o 
  -6   2   1      736.46      753.95     14.63 o 
  -5   2   1        1.01        0.94      1.10 o 
  -4   2   1       30.04       32.36      2.50 o 
  -3   2   1     1576.95     1569.46     17.29 o 
  -2   2   1     3360.13     3162.00     17.62 o 
  -1   2   1      451.37      428.28     13.62 o 
   0   2   1      703.84      667.06      9.12 o 
   1   2   1     2005.26     1966.81     30.66 o 
   2   2   1     4084.19     4102.48     38.25 o 
   3   2   1      746.99      810.30     19.40 o 
   4   2   1     2653.84     2916.87     25.53 o 
   5   2   1      256.51      263.03      9.58 o 
   6   2   1      386.21      416.54     13.19 o 
   7   2   1       97.75       93.61      8.07 o 
   8   2   1       86.11       69.17      9.66 o 
   9   2   1      388.60      390.90     22.01 o 
  10   2   1      215.20      239.68     18.45 o 
 -11   3   1       74.08       66.53     10.47 o 
 -10   3   1      168.07      171.99     15.06 o 
  -9   3   1      526.69      552.27     24.33 o 
  -8   3   1     1354.60     1258.00     24.28 o 
  -7   3   1      524.60      553.49     13.61 o 
  -6   3   1       42.23       46.23      4.29 o 
  -5   3   1      602.76      609.93     12.76 o 
  -4   3   1      382.41      393.34      7.73 o 
  -3   3   1      117.34      128.21      3.67 o 
  -2   3   1     1703.64     1707.55     42.89 o 
  -1   3   1     7537.14     6828.27     59.17 o 
   0   3   1     1422.48     1366.33     12.05 o 
   1   3   1     1035.66      954.83     22.05 o 
   2   3   1        9.79       19.32      2.91 o 
   3   3   1       79.78       87.82      4.72 o 
   4   3   1      399.26      444.20     10.13 o 
   5   3   1      227.89      222.73     11.88 o 
   6   3   1       82.83       80.65      6.13 o 
   7   3   1      136.30      120.56      8.95 o 
   8   3   1      119.18      115.81     11.87 o 
   9   3   1        0.10       -3.08      5.46 o 
  10   3   1        7.84        8.17      7.13 o 
 -11   4   1      106.10      106.72     15.24 o 
 -10   4   1       31.39       44.64      8.63 o 
  -9   4   1      734.37      735.30     28.03 o 
  -8   4   1      452.51      435.02     14.32 o 
  -7   4   1     1577.12     1581.70     22.83 o 
  -6   4   1       87.25       92.10      5.69 o 
  -5   4   1     2207.92     2308.65     33.79 o 
  -4   4   1      117.92      125.22      5.02 o 
  -3   4   1     1004.76     1082.63     15.29 o 
  -2   4   1     1821.30     1722.52     16.11 o 
  -1   4   1      283.04      266.55     12.64 o 
   0   4   1     1617.14     1520.06     14.92 o 
   1   4   1     2124.24     1829.43     35.85 o 
   2   4   1     4494.88     4308.69     30.36 o 
   3   4   1      339.64      363.84      9.21 o 
   4   4   1       51.19       66.48      3.85 o 
   5   4   1      173.56      192.67      8.46 o 
   6   4   1      539.39      569.97     15.42 o 
   7   4   1        5.26        6.17      3.07 o 
   8   4   1      122.78      112.72     14.42 o 
   9   4   1      146.22      138.13     22.61 o 
  10   4   1        0.30        9.46     11.95 o 
 -11   5   1       46.37       58.60     10.01 o 
 -10   5   1      467.37      470.14     24.11 o 
  -9   5   1      200.83      186.24     12.51 o 
  -8   5   1        4.35        5.24      2.31 o 
  -7   5   1        3.98        4.80      2.83 o 
  -6   5   1       32.14       39.98      3.84 o 
  -5   5   1      211.03      250.00      7.97 o 
  -4   5   1      469.90      499.94      9.48 o 
  -3   5   1        1.27        7.06      2.16 o 
  -2   5   1      420.23      403.15      5.65 o 
  -1   5   1      921.00      866.08     10.05 o 
   0   5   1       43.53       42.42      2.48 o 
   1   5   1      609.03      544.96     10.23 o 
   2   5   1      147.87      131.32      5.68 o 
   3   5   1      478.84      424.95     12.78 o 
   4   5   1      468.48      429.73     10.41 o 
   5   5   1      196.94      191.78      7.74 o 
   6   5   1      868.51      836.44     27.29 o 
   7   5   1      158.20      163.18     10.29 o 
   8   5   1      472.11      465.58     22.78 o 
   9   5   1       50.13       47.96     13.01 o 
  10   5   1       14.80        4.49     10.74 o 
 -11   6   1        2.44        9.32      6.81 o 
 -10   6   1       89.71       94.63     11.70 o 
  -9   6   1       36.24       40.51      6.40 o 
  -8   6   1       11.29       16.63      3.40 o 
  -7   6   1        2.69        6.54      3.95 o 
  -6   6   1      339.78      326.25     10.07 o 
  -5   6   1        0.23        2.37      1.47 o 
  -4   6   1      874.30      872.96     12.66 o 
  -3   6   1      203.17      194.51     11.06 o 
  -2   6   1     1870.50     1830.08     14.79 o 
  -1   6   1     1166.83     1134.10     12.16 o 
   0   6   1      477.49      459.37      7.40 o 
   1   6   1       31.84       29.00      2.34 o 
   2   6   1     1677.03     1593.81     19.88 o 
   3   6   1      379.72      452.69     10.58 o 
   4   6   1       40.12       34.94      3.69 o 
   5   6   1     1068.92     1168.84     18.67 o 
   6   6   1     1014.77      935.98     22.11 o 
   7   6   1       19.27       13.44      3.57 o 
   8   6   1      363.42      370.42     20.74 o 
   9   6   1      147.97      110.38     12.42 o 
  10   6   1       73.83       56.27     10.04 o 
 -10   7   1        1.80        4.71      4.73 o 
  -9   7   1       10.74       19.07      5.21 o 
  -8   7   1      256.46      243.52     10.53 o 
  -7   7   1      339.63      329.11     12.13 o 
  -6   7   1       48.22       41.39      3.72 o 
  -5   7   1      221.30      197.67      6.69 o 
  -4   7   1     2634.55     2790.40     51.12 o 
  -3   7   1     1379.67     1453.57     15.05 o 
  -2   7   1     1728.06     1714.75     36.44 o 
  -1   7   1      357.23      353.59      9.20 o 
   0   7   1      505.62      494.82      8.11 o 
   1   7   1        1.55        1.70      1.03 o 
   2   7   1      409.56      437.74     10.79 o 
   3   7   1      639.83      644.24     14.23 o 
   4   7   1        1.08        5.20      2.27 o 
   5   7   1       32.45       34.23      3.59 o 
   6   7   1      435.32      414.53     12.99 o 
   7   7   1       22.56       16.95      3.98 o 
   8   7   1      106.58       73.54      9.82 o 
   9   7   1       95.38       85.93     13.23 o 
  10   7   1        0.12        1.00      7.00 o 
 -10   8   1        1.70        0.62      6.09 o 
  -9   8   1       27.96       32.69      6.15 o 
  -8   8   1       71.73       79.81      7.94 o 
  -7   8   1      232.46      236.24     10.51 o 
  -6   8   1      167.95      148.16      7.00 o 
  -5   8   1      378.21      382.85      8.83 o 
  -4   8   1       22.07       28.68      3.67 o 
  -3   8   1     1479.00     1722.52     16.35 o 
  -2   8   1        4.98        8.54      1.28 o 
  -1   8   1      923.18      862.43     11.55 o 
   0   8   1      197.63      211.46      6.33 o 
   1   8   1     5521.71     5545.44     33.60 o 
   2   8   1        6.96        5.51      1.50 o 
   3   8   1     1860.73     1924.84     25.01 o 
   4   8   1       28.86       23.10      3.20 o 
   5   8   1      323.49      338.25     11.19 o 
   6   8   1      383.93      390.46     11.63 o 
   7   8   1      332.04      325.72     14.16 o 
   8   8   1       16.29        8.18      4.95 o 
   9   8   1       33.45       30.15      8.89 o 
  10   8   1       29.47       25.12      9.73 o 
 -10   9   1       11.15       15.52      6.47 o 
  -9   9   1       64.09       79.90      8.80 o 
  -8   9   1       56.35       63.03     14.02 o 
  -7   9   1      204.64      206.98      9.17 o 
  -6   9   1       52.31       38.40      3.94 o 
  -5   9   1      409.98      385.12      8.03 o 
  -4   9   1      240.54      244.02      7.76 o 
  -3   9   1       40.61       60.50      3.23 o 
  -2   9   1      905.56      925.44      9.28 o 
  -1   9   1      634.44      601.27     10.38 o 
   0   9   1     1364.24     1299.82     16.47 o 
   1   9   1      199.46      216.53      6.91 o 
   2   9   1      753.31      748.19     11.81 o 
   3   9   1      132.11      141.00      7.04 o 
   4   9   1      188.07      190.57      9.77 o 
   5   9   1      282.98      270.16     10.13 o 
   6   9   1       34.00       23.31      3.47 o 
   7   9   1      245.90      239.84     12.14 o 
   8   9   1       98.59       84.14     10.71 o 
   9   9   1       19.88       29.09      7.51 o 
  10   9   1       26.53       28.08      9.40 o 
 -10  10   1      481.84      501.13     29.81 o 
  -9  10   1       73.06       54.96      8.96 o 
  -8  10   1      245.02      203.62     19.76 o 
  -7  10   1      431.76      448.28     12.43 o 
  -6  10   1       76.61       83.89      4.55 o 
  -5  10   1       97.34       88.16      6.30 o 
  -4  10   1      402.57      451.71     10.62 o 
  -3  10   1      240.88      271.58      8.85 o 
  -2  10   1     1397.44     1472.66     18.51 o 
  -1  10   1       67.00       52.90      3.38 o 
   0  10   1        2.37        1.40      1.16 o 
   1  10   1      669.53      751.09     13.34 o 
   2  10   1     6675.95     6980.15     40.03 o 
   3  10   1      437.18      375.27      9.79 o 
   4  10   1      154.10      148.47      7.94 o 
   5  10   1       23.88       24.04      4.56 o 
   6  10   1      182.45      195.60      8.37 o 
   7  10   1       78.06       66.69      6.68 o 
   8  10   1       32.18       36.87      7.37 o 
   9  10   1      172.06      162.84     15.02 o 
 -10  11   1       64.26       93.08     14.55 o 
  -9  11   1       16.59       26.55      5.58 o 
  -8  11   1      139.93      144.53     12.15 o 
  -7  11   1       37.41       31.88      3.05 o 
  -6  11   1        0.86        2.67      2.47 o 
  -5  11   1      156.77      159.49      9.49 o 
  -4  11   1      102.81      101.55      5.12 o 
  -3  11   1       91.14       91.15      5.76 o 
  -2  11   1     5922.17     6148.48     29.04 o 
  -1  11   1      574.10      604.39     11.77 o 
   0  11   1      368.44      391.77      9.92 o 
   1  11   1       67.72       53.91      3.42 o 
   2  11   1       19.76       19.72      3.15 o 
   3  11   1        0.01        2.58      1.41 o 
   4  11   1        0.14        3.72      1.29 o 
   5  11   1      231.21      222.16     11.93 o 
   6  11   1        6.87        9.49      2.52 o 
   7  11   1        6.95       11.90      4.54 o 
   8  11   1      942.92      948.97     33.76 o 
   9  11   1       57.73       43.68     20.55 o 
 -10  12   1       75.14       86.10     18.13 o 
  -9  12   1        5.30        9.94      7.36 o 
  -8  12   1       15.69       10.75      6.11 o 
  -7  12   1      182.15      169.28     21.41 o 
  -6  12   1      413.78      435.40     17.45 o 
  -5  12   1        3.05        5.89      2.22 o 
  -4  12   1       21.60       13.38      2.09 o 
  -3  12   1      488.30      511.49     10.32 o 
  -2  12   1       47.13       55.98      3.75 o 
  -1  12   1       25.60       18.47      2.35 o 
   0  12   1      449.86      473.36     11.39 o 
   1  12   1      592.08      609.88     11.51 o 
   2  12   1      181.33      199.65      9.70 o 
   3  12   1      252.63      246.88      7.73 o 
   4  12   1     1125.64     1148.80     22.07 o 
   5  12   1       21.49       18.76      3.12 o 
   6  12   1       28.26       33.52      3.75 o 
   7  12   1       80.70       92.30      9.15 o 
   8  12   1       18.06       18.55      6.31 o 
   9  12   1        3.01       10.54      5.03 o 
  -9  13   1        0.09        5.60      7.12 o 
  -8  13   1       75.86       60.42      8.18 o 
  -7  13   1      448.75      415.98     18.83 o 
  -6  13   1      518.06      577.18     20.11 o 
  -5  13   1      485.28      452.65     12.25 o 
  -4  13   1       21.52       30.07      6.42 o 
  -3  13   1      418.95      449.46      8.60 o 
  -2  13   1       53.17       46.02      3.02 o 
  -1  13   1        0.62        3.34      1.32 o 
   0  13   1      209.65      238.24      7.47 o 
   1  13   1       59.26       44.42     12.04 o 
   2  13   1      678.75      734.47     16.68 o 
   3  13   1      102.21      100.45      7.79 o 
   4  13   1        3.88        2.11      1.53 o 
   5  13   1      271.50      276.42     12.99 o 
   6  13   1        1.82        4.83      2.53 o 
   7  13   1        4.24        7.58      4.38 o 
   8  13   1       54.93       68.60     10.03 o 
   9  13   1      311.62      358.71     28.96 o 
  -9  14   1       16.10       31.74      9.26 o 
  -8  14   1      125.82      105.26     19.41 o 
  -7  14   1      492.24      480.55     22.44 o 
  -6  14   1      322.97      296.05     14.49 o 
  -5  14   1      114.15      117.98      8.73 o 
  -4  14   1        9.52        6.41      3.25 o 
  -3  14   1      111.79      122.07      4.84 o 
  -2  14   1       52.12       40.86      2.98 o 
  -1  14   1       67.82       75.39      5.42 o 
   0  14   1      386.37      358.09      9.54 o 
   1  14   1       94.74      106.48      5.80 o 
   2  14   1      115.46      103.27     13.10 o 
   3  14   1      340.36      355.72     19.11 o 
   4  14   1       18.70       12.39      3.50 o 
   5  14   1      968.82      945.52     22.76 o 
   6  14   1      446.03      457.91     14.00 o 
   7  14   1      645.00      611.32     22.84 o 
   8  14   1       72.92       77.57     14.92 o 
  -9  15   1       77.56      122.91     31.38 o 
  -8  15   1       30.97       45.05     13.43 o 
  -7  15   1       88.81       87.76      9.27 o 
  -6  15   1     1004.10      887.01     24.88 o 
  -5  15   1        2.59       -0.81      3.35 o 
  -4  15   1      221.40      209.47      9.79 o 
  -3  15   1       57.90       63.75      4.63 o 
  -2  15   1       17.23       12.96      2.37 o 
  -1  15   1      135.20      100.61      6.47 o 
   0  15   1      211.56       83.24     45.11 o 
   1  15   1        0.79        1.29      1.40 o 
   2  15   1      656.44      585.66     43.27 o 
   3  15   1      209.37      212.87     13.22 o 
   4  15   1      103.02       89.14      6.51 o 
   5  15   1      326.70      353.38     15.61 o 
   6  15   1      159.37      137.95      7.09 o 
   7  15   1        0.21        4.60      3.32 o 
   8  15   1      232.10      236.06     17.73 o 
  -9  16   1       94.81       90.07     19.67 o 
  -8  16   1        0.07      -12.76      8.51 o 
  -7  16   1      190.33      229.88     27.67 o 
  -6  16   1       11.30       19.59      8.74 o 
  -5  16   1      892.20      781.48     23.15 o 
  -4  16   1       69.50       73.48      9.64 o 
  -3  16   1        4.93        2.12      1.48 o 
  -2  16   1       86.70       88.75      4.52 o 
  -1  16   1      396.61      397.28     15.01 o 
   0  16   1      244.19      250.49     13.68 o 
   1  16   1      131.13       56.97     33.12 o 
   2  16   1     1123.34     1145.15     24.74 o 
   3  16   1      134.04      117.67      9.49 o 
   4  16   1        9.45        6.42      3.38 o 
   5  16   1      151.00      159.17     11.64 o 
   6  16   1        1.42       -0.68      2.95 o 
   7  16   1       73.51       73.95      8.49 o 
   8  16   1       22.67       46.82     17.04 o 
  -8  17   1       57.22       44.52     14.07 o 
  -7  17   1      565.65      464.27     39.68 o 
  -6  17   1      343.79      306.46     30.96 o 
  -5  17   1      422.15      352.04     14.66 o 
  -4  17   1       15.34       18.06      5.99 o 
  -3  17   1        3.22        1.32      2.42 o 
  -2  17   1      190.61      207.74      7.13 o 
  -1  17   1     1261.38     1222.58     18.34 o 
   0  17   1        5.25       14.01      3.78 o 
   1  17   1      141.37      142.91      8.97 o 
   2  17   1       41.85       53.46      6.71 o 
   3  17   1       53.57       39.83      5.97 o 
   4  17   1      185.62      164.24     11.32 o 
   5  17   1      384.77      346.85     13.27 o 
   6  17   1       40.89       40.33      6.31 o 
   7  17   1        9.37        4.33      4.49 o 
   8  17   1      125.04      177.28     26.96 o 
  -8  18   1       45.62       30.15     12.09 o 
  -7  18   1       20.25       18.42      9.91 o 
  -6  18   1      111.28      107.41     18.80 o 
  -5  18   1        0.47        1.35      5.41 o 
  -4  18   1        0.66        2.20      4.44 o 
  -3  18   1     1080.62     1057.96     22.77 o 
  -2  18   1      119.94      120.26      6.00 o 
  -1  18   1      314.44      324.03     11.13 o 
   0  18   1       61.75       56.23      7.74 o 
   1  18   1     2263.94     2198.38     35.85 o 
   2  18   1      172.01       41.41     99.52 o 
   3  18   1      160.46      149.89     11.18 o 
   4  18   1      264.88      218.03     15.10 o 
   5  18   1       35.32       43.26      5.85 o 
   6  18   1       26.89       20.12      7.40 o 
   7  18   1       25.86       27.85      8.98 o 
  -8  19   1        2.65      -13.43      9.87 o 
  -7  19   1       66.11       40.64     13.23 o 
  -6  19   1      172.60      166.32     23.79 o 
  -5  19   1       43.44       47.82     12.47 o 
  -4  19   1        3.50       -0.93      2.18 o 
  -3  19   1       45.24       49.15      4.14 o 
  -2  19   1      142.97      131.63      6.49 o 
  -1  19   1       72.03       80.90      5.87 o 
   0  19   1      140.28      156.82      9.06 o 
   1  19   1      394.01      396.53     15.75 o 
   2  19   1       71.95       69.25     12.68 o 
   3  19   1       11.78        8.39      3.02 o 
   4  19   1      234.22      211.14     13.03 o 
   5  19   1      294.79      283.48     30.69 o 
   6  19   1       77.43       68.99     12.07 o 
   7  19   1       23.96       29.13      8.99 o 
  -7  20   1       16.98       11.76      8.11 o 
  -6  20   1      330.23      319.32     33.24 o 
  -5  20   1       35.64       18.78      9.44 o 
  -4  20   1        9.85       18.97      8.78 o 
  -3  20   1      308.29      322.75     10.79 o 
  -2  20   1       60.53       73.13      5.02 o 
  -1  20   1      477.75      474.15     20.97 o 
   0  20   1     1803.59     1773.60     27.91 o 
   1  20   1      271.01      259.48     12.55 o 
   2  20   1      191.24      169.19     20.50 o 
   3  20   1        0.06        4.56      2.56 o 
   4  20   1       20.59       13.71      4.32 o 
   5  20   1        0.54        4.56      5.86 o 
   6  20   1       26.26       32.21     15.54 o 
   7  20   1        6.87        7.04      5.32 o 
  -7  21   1       16.04        6.28      7.58 o 
  -6  21   1        0.07        0.83      6.19 o 
  -5  21   1        9.44       -1.64      6.77 o 
  -4  21   1       39.12       29.42     10.38 o 
  -3  21   1      171.49      192.10     11.67 o 
  -2  21   1      290.88      292.29     11.93 o 
  -1  21   1      179.37      155.13      9.87 o 
   0  21   1        7.09        8.16      2.73 o 
   1  21   1       89.28       89.95      9.71 o 
   2  21   1      317.63      322.55     17.59 o 
   3  21   1       79.91       25.62     42.25 o 
   4  21   1        1.02        7.71      6.49 o 
   5  21   1        0.46        2.25      6.00 o 
   6  21   1       25.71       36.63      9.44 o 
  -6  22   1      111.02       71.46     17.28 o 
  -5  22   1      178.50      144.15     22.52 o 
  -4  22   1       35.15       31.53     10.78 o 
  -3  22   1      364.36      338.74     16.03 o 
  -2  22   1        0.34       -4.46      6.37 o 
  -1  22   1        8.98        2.11      2.80 o 
   0  22   1      103.98      106.86     10.77 o 
   1  22   1       16.51       20.10      5.09 o 
   2  22   1      213.60      213.73     23.82 o 
   3  22   1       31.62       30.09     10.12 o 
   4  22   1       21.18        2.62      6.46 o 
   5  22   1       18.73        4.83      5.98 o 
   6  22   1        9.38       28.06      8.36 o 
  -6  23   1        4.76        9.18      6.06 o 
  -5  23   1      114.01      114.33     20.84 o 
  -4  23   1       62.21       45.47     12.85 o 
  -3  23   1        1.40       -1.34      5.10 o 
  -2  23   1      239.44      239.68     25.76 o 
  -1  23   1        1.92        3.79      3.19 o 
   0  23   1      263.11      255.28     16.88 o 
   1  23   1       28.62       25.59      8.47 o 
   2  23   1       38.47       48.24      7.64 o 
   3  23   1        8.91        9.01      7.96 o 
   4  23   1       48.78       66.68     15.97 o 
   5  23   1      147.31      171.97     25.79 o 
   6  23   1        1.63       -1.02     10.76 o 
  -5  24   1        3.28       -0.34      6.97 o 
  -4  24   1       36.37       47.25     13.07 o 
  -3  24   1        0.04        3.28      5.78 o 
  -2  24   1        4.39        6.07      4.99 o 
  -1  24   1        3.30        1.70      2.85 o 
   0  24   1      283.20      301.87     23.77 o 
   1  24   1       23.83       29.07      6.10 o 
   2  24   1       65.03       73.83     18.71 o 
   3  24   1        7.56        8.54      6.83 o 
   4  24   1       46.67       82.89     17.97 o 
   5  24   1      105.27      110.89     21.43 o 
  -5  25   1       16.59       23.06     11.46 o 
  -4  25   1        6.25        8.13      5.90 o 
  -3  25   1        0.64        2.43      5.17 o 
  -2  25   1        0.80        6.29      5.79 o 
  -1  25   1      140.69      139.56     12.99 o 
   0  25   1       58.87       53.91      8.46 o 
   1  25   1        4.56       -5.45      3.64 o 
   2  25   1        0.06        8.41      7.08 o 
   3  25   1       83.18       97.74     18.32 o 
   4  25   1       65.33       88.13     18.68 o 
   5  25   1       91.15      123.43     22.68 o 
  -4  26   1       79.19      141.56     22.70 o 
  -3  26   1       20.94       17.02      9.26 o 
  -2  26   1        0.01        7.81      5.56 o 
  -1  26   1      117.62      114.24     18.31 o 
   0  26   1        6.15        9.55      4.46 o 
   1  26   1        0.68        0.93      3.24 o 
   2  26   1       75.63       82.45     16.97 o 
   3  26   1       11.68       21.90     10.41 o 
   4  26   1        2.32        3.13      5.87 o 
  -4  27   1      445.18      549.52     45.25 o 
  -3  27   1       24.42       10.48      7.34 o 
  -2  27   1      250.88      289.23     30.70 o 
  -1  27   1        2.37        7.75      7.86 o 
   0  27   1        0.74        4.96      4.46 o 
   1  27   1      189.55      215.93     25.18 o 
   2  27   1       33.12       23.70      9.90 o 
   3  27   1      185.05      202.79     27.70 o 
  -2  28   1      252.77      304.30     31.96 o 
  -1  28   1       46.11       48.35     12.11 o 
   1  28   1        0.26       17.88      9.28 o 
   2  28   1       12.12       27.46     10.74 o 
 -11   0   2        0.01      -13.27     11.76 o 
 -10   0   2       15.30       24.62     10.08 o 
  -9   0   2       42.85       58.92     14.06 o 
  -8   0   2      331.06      358.03     14.88 o 
  -7   0   2       71.31       71.93      6.59 o 
  -6   0   2      859.21      791.74     22.31 o 
  -5   0   2      150.70      155.05      9.11 o 
  -4   0   2     5278.29     5480.22     48.09 o 
  -3   0   2       43.52       68.76      4.91 o 
  -2   0   2     3632.23     3560.57     56.21 o 
  -1   0   2      395.73      399.60      9.04 o 
   0   0   2       81.62       94.59      7.06 o 
   1   0   2      112.07       88.46      7.95 o 
   2   0   2     1572.02     1513.38     34.61 o 
   3   0   2     1775.25     1867.36     43.10 o 
   4   0   2      112.62      175.82     11.08 o 
   5   0   2        7.99       10.28      7.58 o 
   6   0   2      270.27      266.61     15.89 o 
   7   0   2        8.18        6.61      7.04 o 
   8   0   2       15.64       17.78      8.56 o 
   9   0   2       36.62       35.43     11.40 o 
  10   0   2       54.10       40.27     12.85 o 
 -11   1   2       11.26        7.58      5.87 o 
 -10   1   2       12.66       10.68      9.11 o 
  -9   1   2      185.04      190.51     11.94 o 
  -8   1   2       17.17       13.98      2.63 o 
  -7   1   2        7.18        3.34      1.74 o 
  -6   1   2       98.00       81.95      5.23 o 
  -5   1   2      527.36      604.61     12.46 o 
  -4   1   2       72.45       66.48      3.80 o 
  -3   1   2      663.48      647.54     10.31 o 
  -2   1   2    13892.05    13141.20     66.95 o 
  -1   1   2     7022.52     6586.41     91.32 o 
   0   1   2     6062.22     5668.85     92.07 o 
   1   1   2    18414.11    17645.99    157.60 o 
   2   1   2      632.99      603.35     18.42 o 
   3   1   2      172.87      192.24      8.47 o 
   4   1   2      195.28      212.34      8.57 o 
   5   1   2      127.31      129.30      6.81 o 
   6   1   2       67.10       69.10      7.01 o 
   7   1   2      107.20      108.94     11.20 o 
   8   1   2       14.64       21.40      6.34 o 
   9   1   2      163.49      133.70     13.93 o 
  10   1   2       43.45       44.76      9.56 o 
 -11   2   2        0.28       -0.96     15.14 o 
 -10   2   2       37.03       38.59      8.59 o 
  -9   2   2        0.54        3.76      2.53 o 
  -8   2   2       82.12       91.56      6.18 o 
  -7   2   2        4.06        8.63      2.13 o 
  -6   2   2      284.65      279.95      9.32 o 
  -5   2   2      245.16      238.89      8.71 o 
  -4   2   2      993.87     1096.18     14.80 o 
  -3   2   2     2794.56     2955.42     30.75 o 
  -2   2   2    12624.49    12107.48    121.70 o 
  -1   2   2    25731.79    24327.98    333.31 o 
   0   2   2     5174.61     4822.66     29.71 o 
   1   2   2       81.45       72.04      5.34 o 
   2   2   2     1760.57     1811.94     32.39 o 
   3   2   2      581.18      624.82     13.19 o 
   4   2   2      728.93      754.53     15.90 o 
   5   2   2       14.90        9.67      2.55 o 
   6   2   2        0.02        1.58      2.74 o 
   7   2   2       52.44       52.17      8.67 o 
   8   2   2      847.62      819.04     31.11 o 
   9   2   2       60.74       94.72     19.26 o 
  10   2   2      428.71      496.96     38.68 o 
 -11   3   2       70.45       74.46     24.54 o 
 -10   3   2        8.47        6.12      4.59 o 
  -9   3   2      128.93      118.59      8.17 o 
  -8   3   2      446.90      465.95     23.85 o 
  -7   3   2      193.97      178.23      7.30 o 
  -6   3   2        4.66        1.73      1.24 o 
  -5   3   2      546.41      566.19     10.38 o 
  -4   3   2      579.65      649.07     10.98 o 
  -3   3   2      445.44      453.98      7.93 o 
  -2   3   2     9881.34     9625.41     48.28 o 
  -1   3   2    15077.68    14126.16     86.40 o 
   0   3   2      254.66      200.49      7.77 o 
   1   3   2    10496.19    10074.37     87.61 o 
   2   3   2        2.51        0.04      2.11 o 
   3   3   2      401.29      398.53     10.51 o 
   4   3   2      146.04      181.87      9.56 o 
   5   3   2       17.36       25.47      4.17 o 
   6   3   2       69.16       70.06      9.28 o 
   7   3   2       54.67       29.02      7.00 o 
   8   3   2        6.41       17.91     13.71 o 
   9   3   2      219.40      226.09     17.86 o 
  10   3   2       90.91       96.11     18.24 o 
 -11   4   2       23.58       43.90      8.93 o 
 -10   4   2       63.23       75.11     10.97 o 
  -9   4   2      267.95      236.93     14.90 o 
  -8   4   2     2601.32     2509.78     36.79 o 
  -7   4   2      224.68      208.91      8.91 o 
  -6   4   2       36.12       53.80      3.70 o 
  -5   4   2      525.77      532.37      9.70 o 
  -4   4   2       14.41       18.14      2.46 o 
  -3   4   2      329.89      315.28      8.46 o 
  -2   4   2      503.02      539.33     21.76 o 
  -1   4   2     4742.71     4528.14     20.65 o 
   0   4   2     2945.73     2823.85     21.30 o 
   1   4   2     1079.31     1003.46     19.82 o 
   2   4   2       42.73       44.41      3.49 o 
   3   4   2     1564.18     1669.41     28.90 o 
   4   4   2       61.69       69.64      6.09 o 
   5   4   2      540.49      550.61     13.40 o 
   6   4   2        9.52        6.57      3.58 o 
   7   4   2      441.32      392.11     20.27 o 
   8   4   2        0.02        6.96      4.61 o 
   9   4   2      132.97      165.56     15.39 o 
  10   4   2       18.32       36.87     11.26 o 
 -11   5   2      248.83      253.71     22.80 o 
 -10   5   2      236.21      228.32     13.95 o 
  -9   5   2        1.85        3.11      3.34 o 
  -8   5   2        4.96       10.05      6.08 o 
  -7   5   2      861.19      811.68     16.94 o 
  -6   5   2      222.24      201.59      7.71 o 
  -5   5   2        8.35        9.15      1.45 o 
  -4   5   2     1635.42     1729.58     15.20 o 
  -3   5   2     3924.24     3991.27     39.73 o 
  -2   5   2      994.89     1029.32     31.50 o 
  -1   5   2     1594.00     1600.22     12.71 o 
   0   5   2     5741.14     5591.66     35.26 o 
   1   5   2       95.88      102.94      4.64 o 
   2   5   2      314.95      329.80      8.87 o 
   3   5   2      814.66      847.05     15.51 o 
   4   5   2      857.68      874.12     20.37 o 
   5   5   2       74.97       60.73      4.82 o 
   6   5   2        8.66        3.63      2.83 o 
   7   5   2       89.11      101.49      8.65 o 
   8   5   2      294.39      281.05     38.86 o 
   9   5   2        0.08       -4.23     13.88 o 
 -11   6   2       61.94       56.70      9.36 o 
 -10   6   2       32.56       34.53      6.24 o 
  -9   6   2       77.05       72.76     10.16 o 
  -8   6   2      104.98      102.51      7.34 o 
  -7   6   2     1039.71      985.64     23.42 o 
  -6   6   2        0.68        1.13      2.50 o 
  -5   6   2       27.45       24.66      2.70 o 
  -4   6   2       31.34       47.07      3.70 o 
  -3   6   2       21.05       29.13      2.11 o 
  -2   6   2        1.71        0.71      0.83 o 
  -1   6   2        0.36        3.05      1.22 o 
   0   6   2       46.27       39.76      3.29 o 
   1   6   2     1925.57     1901.32     21.29 o 
   2   6   2       34.74       42.33      7.05 o 
   3   6   2      212.57      206.43      7.93 o 
   4   6   2      306.28      345.09     13.27 o 
   5   6   2     1044.24     1038.99     20.18 o 
   6   6   2      448.51      428.74     16.34 o 
   7   6   2      104.91       79.95      7.88 o 
   8   6   2       44.60       41.63      8.24 o 
   9   6   2        1.63        5.46     14.26 o 
 -11   7   2        2.14        1.68      8.91 o 
 -10   7   2      341.79      341.86     17.26 o 
  -9   7   2       25.33       20.08      4.69 o 
  -8   7   2       13.71       13.86      3.39 o 
  -7   7   2      257.43      257.90     10.85 o 
  -6   7   2      684.56      736.17     14.16 o 
  -5   7   2       19.97       15.66      2.54 o 
  -4   7   2      542.26      602.15     17.38 o 
  -3   7   2      920.93     1051.79     36.69 o 
  -2   7   2      273.43      261.87      7.70 o 
  -1   7   2     1884.07     1775.06     17.76 o 
   0   7   2     1112.06     1127.46     14.38 o 
   1   7   2      331.15      392.32      8.36 o 
   2   7   2      205.45      234.82      7.90 o 
   3   7   2      411.32      370.97     25.45 o 
   4   7   2        2.58        3.28      3.01 o 
   5   7   2      504.95      526.77     16.99 o 
   6   7   2      684.75      670.28     20.31 o 
   7   7   2       23.70       18.53      4.52 o 
   8   7   2      125.23      109.85     12.29 o 
   9   7   2       53.73       38.86      8.63 o 
 -11   8   2        1.11      -12.27      8.33 o 
 -10   8   2       82.35       59.62      7.62 o 
  -9   8   2      401.79      406.61     20.99 o 
  -8   8   2      140.83      156.79      8.27 o 
  -7   8   2        1.16        2.16      1.43 o 
  -6   8   2        8.19        7.75      1.63 o 
  -5   8   2     1074.04     1096.36     19.18 o 
  -4   8   2       27.13       27.83      2.89 o 
  -3   8   2        7.96        5.58      3.50 o 
  -2   8   2       35.92       40.93      3.74 o 
  -1   8   2       31.54       32.15      2.40 o 
   0   8   2       62.03       74.39      4.11 o 
   1   8   2        8.79        6.50      1.53 o 
   2   8   2      376.38      359.75     10.00 o 
   3   8   2     1879.95     1759.25     28.08 o 
   4   8   2      642.75      640.42     18.50 o 
   5   8   2     1435.39     1408.18     27.46 o 
   6   8   2     1170.10     1228.97     27.33 o 
   7   8   2      104.39      114.87      9.45 o 
   8   8   2        5.79        0.45      6.07 o 
   9   8   2        2.22        4.00      5.93 o 
 -10   9   2      233.08      230.60     20.29 o 
  -9   9   2      134.30      124.75     16.44 o 
  -8   9   2       76.19       61.34      8.99 o 
  -7   9   2       63.23       51.20      3.72 o 
  -6   9   2        5.99        2.54      2.57 o 
  -5   9   2       47.13       32.25      5.59 o 
  -4   9   2      419.82      442.91     12.83 o 
  -3   9   2      863.38      844.51     35.41 o 
  -2   9   2      243.48      261.35      8.90 o 
  -1   9   2      329.78      389.19     11.69 o 
   0   9   2      252.39      316.84      7.65 o 
   1   9   2     2669.52     2707.48     21.60 o 
   2   9   2       69.19       59.43      3.91 o 
   3   9   2       24.92       12.22      7.52 o 
   4   9   2        0.00        5.38      3.78 o 
   5   9   2     1978.38     1792.63     31.38 o 
   6   9   2     1921.74     1961.22     34.62 o 
   7   9   2      212.51      217.95     12.49 o 
   8   9   2      156.60      144.87     14.07 o 
   9   9   2       14.43        7.29      5.00 o 
 -10  10   2        1.93        6.59      6.03 o 
  -9  10   2       54.93       40.27      6.74 o 
  -8  10   2      156.72      151.67     15.17 o 
  -7  10   2      142.80      140.17     10.06 o 
  -6  10   2      154.37      165.09      9.52 o 
  -5  10   2       92.47       94.61      5.62 o 
  -4  10   2       63.44       65.33     11.17 o 
  -3  10   2       34.82       25.63      6.71 o 
  -2  10   2      397.33      357.67     11.16 o 
  -1  10   2        4.25        0.60      1.58 o 
   0  10   2        0.00        3.79      1.34 o 
   1  10   2       33.59       31.61      2.97 o 
   2  10   2      143.38      172.81      6.58 o 
   3  10   2      763.96      794.60     18.82 o 
   4  10   2      958.22      912.33     32.76 o 
   5  10   2       29.42       21.36      4.98 o 
   6  10   2       35.30       33.73      5.21 o 
   7  10   2       60.44       63.16      9.64 o 
   8  10   2        2.99        0.70      6.46 o 
   9  10   2       85.07       86.74     11.89 o 
 -10  11   2      165.38      210.80     20.16 o 
  -9  11   2       39.15       41.28      6.96 o 
  -8  11   2       82.08       79.08      8.46 o 
  -7  11   2      268.00      288.35     14.15 o 
  -6  11   2        9.09        6.04      2.47 o 
  -5  11   2      241.30      231.35     10.78 o 
  -4  11   2       12.11       12.76      6.36 o 
  -3  11   2       20.80       32.13      7.76 o 
  -2  11   2      571.09      623.55      9.50 o 
  -1  11   2      129.05      118.63      6.16 o 
   0  11   2      412.97      523.23     10.93 o 
   1  11   2      507.01      526.85     14.48 o 
   2  11   2        9.61        3.92      1.90 o 
   3  11   2       70.47       92.36      5.49 o 
   4  11   2       58.36       52.04      7.74 o 
   5  11   2     1139.51     1120.96     25.36 o 
   6  11   2      595.88      571.10     18.96 o 
   7  11   2        3.62        7.72      4.92 o 
   8  11   2        8.98       12.59     14.00 o 
   9  11   2       55.82       65.68     14.15 o 
 -10  12   2       28.23       47.58     11.02 o 
  -9  12   2       35.67       46.41     13.92 o 
  -8  12   2      379.82      392.29     19.44 o 
  -7  12   2       45.33       28.91      9.60 o 
  -6  12   2       35.38       27.93      4.12 o 
  -5  12   2       96.98       97.81      5.77 o 
  -4  12   2      414.52      411.64     20.22 o 
  -3  12   2       51.18       54.80     10.33 o 
  -2  12   2      575.52      563.04     10.04 o 
  -1  12   2      200.25      237.44      9.02 o 
   0  12   2      374.50      436.34     11.58 o 
   1  12   2      254.26      258.80     13.10 o 
   2  12   2        6.75        4.79      1.53 o 
   3  12   2       13.60        9.83      2.23 o 
   4  12   2     2048.66     2043.85     29.16 o 
   5  12   2       79.52       75.26      7.31 o 
   6  12   2      620.47      624.42     19.88 o 
   7  12   2        7.97       11.87      5.37 o 
   8  12   2      108.17      109.35     12.64 o 
   9  12   2        9.29        7.60      6.39 o 
 -10  13   2      351.20      410.29     40.59 o 
  -9  13   2        6.56       18.92     11.16 o 
  -8  13   2        8.41        8.69      3.65 o 
  -7  13   2        6.58       10.17      2.85 o 
  -6  13   2      580.15      568.69     18.91 o 
  -5  13   2       11.50       16.78      6.72 o 
  -4  13   2      130.70      115.04     16.07 o 
  -3  13   2      131.07      121.74      5.20 o 
  -2  13   2      320.99      345.44     12.31 o 
  -1  13   2        3.13        4.08      1.62 o 
   0  13   2      830.40      867.90     19.25 o 
   1  13   2       74.72       73.31     11.16 o 
   2  13   2        1.18       -3.50      3.14 o 
   3  13   2       21.14       22.53      3.48 o 
   4  13   2      273.77      266.55      9.53 o 
   5  13   2        6.57        0.97      2.29 o 
   6  13   2        2.93       -0.36      5.87 o 
   7  13   2        3.73       12.66      5.40 o 
   8  13   2      407.49      400.16     35.89 o 
  -9  14   2        0.18        2.27      7.06 o 
  -8  14   2       33.32       35.87     11.40 o 
  -7  14   2      592.19      611.85     31.67 o 
  -6  14   2      109.29      120.11     18.62 o 
  -5  14   2        2.37       -1.51      4.71 o 
  -4  14   2        9.21       12.38      6.13 o 
  -3  14   2       67.19       76.37      4.56 o 
  -2  14   2      193.27      200.76     10.91 o 
  -1  14   2      108.19      100.31      6.35 o 
   0  14   2       33.42       24.82      3.63 o 
   1  14   2       63.64       20.47     32.30 o 
   2  14   2      570.94      613.14     18.38 o 
   3  14   2      876.52      839.14     18.61 o 
   4  14   2      349.81      359.84     12.84 o 
   5  14   2        7.14        0.27      2.16 o 
   6  14   2       33.46       35.93     10.30 o 
   7  14   2       13.89       19.89      7.53 o 
   8  14   2      302.61      361.50     56.35 o 
  -9  15   2        6.35       20.44     10.29 o 
  -8  15   2       94.93       68.72     15.57 o 
  -7  15   2      455.66      464.71     38.30 o 
  -6  15   2      235.16      231.04     25.73 o 
  -5  15   2       14.08       11.78      6.78 o 
  -4  15   2      190.07      180.85     20.52 o 
  -3  15   2       17.28       18.50      1.75 o 
  -2  15   2        9.65       14.17      2.44 o 
  -1  15   2      349.72      346.10     12.14 o 
   0  15   2        2.60        1.77      1.45 o 
   1  15   2      350.09      302.31     22.32 o 
   2  15   2      209.38      196.75     13.85 o 
   3  15   2      342.22      328.96     18.88 o 
   4  15   2        7.02        5.39      2.33 o 
   5  15   2       42.07       21.56     13.72 o 
   6  15   2      206.07      192.34     15.24 o 
   7  15   2      105.84      134.31     13.40 o 
   8  15   2      199.07      205.21     17.22 o 
  -9  16   2        0.01       -0.04      6.91 o 
  -8  16   2      147.84      124.04     21.12 o 
  -7  16   2      593.44      544.77     42.08 o 
  -6  16   2      230.60      202.31     24.64 o 
  -5  16   2       18.99       13.94      7.05 o 
  -4  16   2        4.44        0.95      4.15 o 
  -3  16   2      207.12      207.34      6.73 o 
  -2  16   2     1751.89     1768.48     22.72 o 
  -1  16   2      368.77      341.09     11.18 o 
   0  16   2       71.22       71.40      7.59 o 
   1  16   2      431.26      431.88     19.57 o 
   2  16   2      102.09       78.41     13.06 o 
   3  16   2       84.75       58.93     19.20 o 
   4  16   2       48.69       26.10     10.29 o 
   5  16   2      365.63      339.22     22.69 o 
   6  16   2      147.87      159.35     14.32 o 
   7  16   2       95.44      119.03     13.14 o 
  -8  17   2       37.49       34.14     11.76 o 
  -7  17   2        8.55       10.44      7.01 o 
  -6  17   2      356.86      377.06     34.34 o 
  -5  17   2       41.42       26.99      9.61 o 
  -4  17   2       27.86       25.62      8.86 o 
  -3  17   2      327.22      316.46     10.43 o 
  -2  17   2     1307.03     1277.41     17.74 o 
  -1  17   2      461.44      427.80     11.74 o 
   0  17   2        8.33       11.39      2.93 o 
   1  17   2       50.12       49.50      5.64 o 
   2  17   2        0.13        0.43      5.40 o 
   3  17   2       18.50       14.64      5.43 o 
   4  17   2      441.03      420.17     17.06 o 
   5  17   2       36.08       20.70      7.06 o 
   6  17   2        2.38        5.24      9.46 o 
   7  17   2       39.94       53.70      9.06 o 
  -8  18   2        9.68       11.36      8.43 o 
  -7  18   2       41.78       30.04     11.46 o 
  -6  18   2        4.59       12.48      8.65 o 
  -5  18   2        1.19       -0.21      5.46 o 
  -4  18   2       11.73       -5.59      5.38 o 
  -3  18   2     1237.84     1193.68     21.95 o 
  -2  18   2     2494.54     2393.81     31.90 o 
  -1  18   2      608.24      626.85     16.91 o 
   0  18   2      917.92      930.58     21.22 o 
   1  18   2      103.66      102.97      8.16 o 
   2  18   2        4.62        1.40      2.85 o 
   3  18   2      223.20      194.63     13.82 o 
   4  18   2        0.84        1.57      2.95 o 
   5  18   2        2.53       -2.65      2.58 o 
   6  18   2       19.94       18.21      5.48 o 
   7  18   2       53.44       69.31     15.99 o 
  -8  19   2        4.09        2.14      5.43 o 
  -7  19   2       35.93       32.02     10.72 o 
  -6  19   2       55.71       55.98     13.96 o 
  -5  19   2      104.83       97.07     17.46 o 
  -4  19   2      129.31      123.19     18.59 o 
  -3  19   2      130.02      125.45      5.55 o 
  -2  19   2      433.73      448.41     11.35 o 
  -1  19   2       74.46       83.91     20.10 o 
   0  19   2        0.08        0.16      1.78 o 
   1  19   2     2687.60     2596.54     40.32 o 
   2  19   2        5.85        0.91      2.99 o 
   3  19   2        8.97        4.19      3.18 o 
   4  19   2       46.07       35.32      8.01 o 
   5  19   2        0.75        9.62     13.82 o 
   6  19   2        0.62       13.61     11.46 o 
   7  19   2      103.85      105.45     19.84 o 
  -7  20   2        0.08       -3.18      6.80 o 
  -6  20   2       28.87       25.18     11.26 o 
  -5  20   2        1.79        1.22      4.29 o 
  -4  20   2      110.84      123.24     19.57 o 
  -3  20   2      143.25      143.77      8.77 o 
  -2  20   2       37.88       40.89      5.83 o 
  -1  20   2      559.80      571.08     23.21 o 
   0  20   2       93.41       94.66      8.19 o 
   1  20   2        1.26        4.94      3.28 o 
   2  20   2        4.31        7.37      3.71 o 
   3  20   2       41.03       41.06     10.97 o 
   4  20   2        0.74        2.40      4.75 o 
   5  20   2      118.88      122.36     23.30 o 
   6  20   2        0.84       13.55     11.39 o 
  -7  21   2        0.23        0.20      6.02 o 
  -6  21   2       45.46       55.82     15.14 o 
  -5  21   2        1.87        4.06      4.74 o 
  -4  21   2       33.95       21.33      8.71 o 
  -3  21   2       47.14       52.34     12.94 o 
  -2  21   2      301.13      328.37     17.16 o 
  -1  21   2      437.49      401.43     20.21 o 
   0  21   2      769.68      736.09     22.42 o 
   1  21   2      145.83      172.07     13.80 o 
   2  21   2        2.61        6.33      3.58 o 
   3  21   2        0.02        1.92      4.06 o 
   4  21   2      200.83      226.04     18.63 o 
   5  21   2        0.08       -3.76      5.54 o 
   6  21   2      142.19      192.46     26.16 o 
  -7  22   2        3.25       -2.10      5.38 o 
  -6  22   2      264.19      318.97     34.74 o 
  -5  22   2      289.70      347.67     34.80 o 
  -4  22   2      502.51      495.94     39.86 o 
  -3  22   2       24.06       22.89      8.57 o 
  -2  22   2      229.91      227.87     25.06 o 
  -1  22   2      179.95      159.25     10.29 o 
   0  22   2       19.20       19.15     10.88 o 
   1  22   2      424.26      424.57     27.31 o 
   2  22   2        4.16       13.36      4.61 o 
   3  22   2       69.95       64.07      7.52 o 
   4  22   2      288.04      268.87     20.56 o 
   5  22   2       42.71       50.04     10.37 o 
   6  22   2      164.89      146.87     23.07 o 
  -6  23   2        2.01       10.98      8.14 o 
  -5  23   2      430.50      442.68     39.98 o 
  -4  23   2      586.32      592.39     44.30 o 
  -3  23   2        6.61        9.33      5.38 o 
  -2  23   2        0.00        1.78      5.69 o 
  -1  23   2        6.88        9.93      5.79 o 
   0  23   2      493.82      502.06     24.01 o 
   1  23   2      396.41      440.92     22.97 o 
   2  23   2      165.80      177.95     14.62 o 
   3  23   2       10.02        9.75      5.80 o 
   4  23   2        2.41       -2.54      5.40 o 
   5  23   2      173.69      181.67     24.81 o 
  -6  24   2       16.37       35.54     12.74 o 
  -5  24   2       19.32        4.62      8.10 o 
  -4  24   2        9.62       23.42      9.06 o 
  -3  24   2       30.03       22.21      9.25 o 
  -2  24   2       24.53       16.63      7.08 o 
  -1  24   2       45.61       49.57      7.86 o 
   0  24   2      295.19      301.87     19.09 o 
   1  24   2       72.20       75.39      9.89 o 
   2  24   2       20.00       15.10      4.95 o 
   3  24   2      115.15      136.41     14.57 o 
   4  24   2        0.20       -3.88     15.05 o 
   5  24   2        5.00        2.08      9.44 o 
  -5  25   2      135.76      135.07     23.10 o 
  -4  25   2      317.38      392.83     37.69 o 
  -3  25   2       21.96       20.88      8.32 o 
  -2  25   2       32.23       37.91     11.27 o 
  -1  25   2        0.08        7.64      6.94 o 
   0  25   2       30.24       33.30      7.00 o 
   1  25   2        5.61        3.61      5.64 o 
   2  25   2       47.69       46.14     12.18 o 
   3  25   2       11.62        5.69     10.09 o 
   4  25   2        0.02        9.18     13.01 o 
  -5  26   2       11.60       -0.95      5.50 o 
  -4  26   2       67.98       95.60     19.66 o 
  -3  26   2        4.46       12.17      8.85 o 
  -2  26   2       33.56       58.54     13.83 o 
  -1  26   2       25.70       15.01      7.46 o 
   0  26   2        1.56        4.88      6.47 o 
   1  26   2       16.39       11.18      4.63 o 
   2  26   2        1.92       -7.98     20.16 o 
   3  26   2        5.46       -5.21     12.51 o 
  -4  27   2        0.27       -1.63      6.48 o 
  -3  27   2       61.54       88.07     18.22 o 
  -2  27   2        5.59        2.73      5.84 o 
  -1  27   2       19.59       26.10     10.82 o 
   0  27   2      197.89      221.81     25.06 o 
   1  27   2        1.37        0.12      4.16 o 
   2  27   2        0.69      -14.78      9.85 o 
  -2  28   2        7.47        9.52      7.37 o 
  -1  28   2        2.63       12.67      9.05 o 
 -11   1   3      104.47       95.95     11.76 o 
 -10   1   3        3.44        7.64      4.18 o 
  -9   1   3     1677.90     1686.69     26.01 o 
  -8   1   3      301.13      295.03     10.26 o 
  -7   1   3       27.22       22.09      3.06 o 
  -6   1   3        0.00        0.43      1.26 o 
  -5   1   3      128.70      128.60      6.01 o 
  -4   1   3      542.82      532.70     11.12 o 
  -3   1   3     1293.22     1233.37     22.78 o 
  -2   1   3      110.91       88.98      4.00 o 
  -1   1   3     2273.71     2220.00     18.49 o 
   0   1   3       16.67       20.47      2.73 o 
   1   1   3     1602.67     1631.43     26.62 o 
   2   1   3     5489.13     5984.50     55.28 o 
   3   1   3       99.88      146.75      9.92 o 
   4   1   3      248.29      282.13     10.64 o 
   5   1   3        4.63        4.15      3.11 o 
   6   1   3      377.43      344.52     18.82 o 
   7   1   3       25.83       23.10      6.27 o 
   8   1   3        2.30        2.61      5.42 o 
   9   1   3      187.94      198.68     17.78 o 
 -11   2   3       70.38       64.29     11.61 o 
 -10   2   3        6.58       13.26      5.01 o 
  -9   2   3        0.61       -0.77      2.82 o 
  -8   2   3        6.83        3.42      1.88 o 
  -7   2   3       13.40       11.06      2.28 o 
  -6   2   3      227.46      248.69      8.88 o 
  -5   2   3       87.57       80.39      4.75 o 
  -4   2   3     2231.27     2240.99     22.43 o 
  -3   2   3        6.31        5.63      1.70 o 
  -2   2   3      252.00      238.23      8.33 o 
  -1   2   3     2830.78     2652.67     25.74 o 
   0   2   3        0.49        4.18      1.84 o 
   1   2   3     3211.08     3108.19     29.59 o 
   2   2   3       15.95        4.22      5.17 o 
   3   2   3      920.65      940.25     20.38 o 
   4   2   3        0.22        3.48      3.42 o 
   5   2   3       53.11       70.79      7.50 o 
   6   2   3      102.75      109.75     11.09 o 
   7   2   3       28.09       23.44      6.30 o 
   8   2   3      121.23      102.80     12.27 o 
   9   2   3       39.91       46.59     12.32 o 
 -11   3   3      148.43      164.16     12.48 o 
 -10   3   3      292.75      267.90     14.82 o 
  -9   3   3        0.27        9.35      3.20 o 
  -8   3   3       73.58       78.97      5.88 o 
  -7   3   3      192.26      196.21      7.60 o 
  -6   3   3        6.91       15.55      2.54 o 
  -5   3   3        5.60       11.26      2.00 o 
  -4   3   3     2844.37     2854.83     24.62 o 
  -3   3   3      641.16      691.12     14.12 o 
  -2   3   3      456.81      452.74     11.39 o 
  -1   3   3     2700.49     2586.66     21.89 o 
   0   3   3      440.33      459.63     10.22 o 
   1   3   3     1873.91     1773.85     26.51 o 
   2   3   3      947.68      873.00     28.32 o 
   3   3   3      975.91     1012.92     22.01 o 
   4   3   3       46.73       42.91      4.54 o 
   5   3   3       24.56       33.63      5.66 o 
   6   3   3        0.13        7.24      5.99 o 
   7   3   3       95.62       84.51     10.41 o 
   8   3   3        9.24        5.16      4.84 o 
   9   3   3      181.21      220.97     18.40 o 
 -11   4   3       27.86       42.08      6.83 o 
 -10   4   3       30.12       34.97      7.22 o 
  -9   4   3       40.41       31.78      6.58 o 
  -8   4   3      745.66      697.78     16.07 o 
  -7   4   3       47.63       47.91      3.88 o 
  -6   4   3      896.28      913.67     18.82 o 
  -5   4   3      387.30      380.84      9.50 o 
  -4   4   3      117.68      109.05      5.90 o 
  -3   4   3      488.60      465.18      8.63 o 
  -2   4   3       20.29       31.65      3.03 o 
  -1   4   3     1027.18      949.70     14.62 o 
   0   4   3      151.84      160.05      6.23 o 
   1   4   3     3101.38     3180.19     43.32 o 
   2   4   3      185.54      195.73      7.70 o 
   3   4   3       53.87       72.59      6.21 o 
   4   4   3      226.06      229.51      9.69 o 
   5   4   3      258.92      278.34     13.14 o 
   6   4   3      183.60      185.00     15.42 o 
   7   4   3        1.18        2.16      8.72 o 
   8   4   3      172.91      167.20     26.90 o 
   9   4   3       31.52       36.57      8.94 o 
 -11   5   3       18.12       16.51      5.26 o 
 -10   5   3       12.41        0.86      3.96 o 
  -9   5   3      112.37      116.28     10.97 o 
  -8   5   3      476.10      471.22     18.88 o 
  -7   5   3      262.90      278.56      8.47 o 
  -6   5   3      790.45      784.80     13.08 o 
  -5   5   3     1157.81     1287.26     16.38 o 
  -4   5   3     2747.19     2766.32     29.94 o 
  -3   5   3        0.27        0.34      0.89 o 
  -2   5   3     3935.42     3890.73     32.56 o 
  -1   5   3       76.27       90.51      4.57 o 
   0   5   3     1377.36     1395.31     18.19 o 
   1   5   3      125.65      133.41      6.71 o 
   2   5   3      244.32      217.62      8.25 o 
   3   5   3     1143.98     1112.13     22.81 o 
   4   5   3       18.68       12.97      3.42 o 
   5   5   3       19.47       22.98      6.66 o 
   6   5   3        7.38       12.57      8.41 o 
   7   5   3        4.43        6.74     14.08 o 
   8   5   3       99.88      133.84     14.00 o 
   9   5   3      112.34      119.71     13.88 o 
 -11   6   3      140.26      134.01     21.66 o 
 -10   6   3      114.09      106.57      9.74 o 
  -9   6   3       36.88       31.20      6.25 o 
  -8   6   3       33.58       30.60      4.20 o 
  -7   6   3      277.91      285.44     10.44 o 
  -6   6   3      245.55      279.24      7.12 o 
  -5   6   3      223.30      224.04      6.51 o 
  -4   6   3      932.44      913.68     15.23 o 
  -3   6   3        9.24       10.42      1.91 o 
  -2   6   3        7.27        3.97      1.00 o 
  -1   6   3     1510.94     1646.29     23.66 o 
   0   6   3     1904.73     1927.74     19.89 o 
   1   6   3     1362.27     1398.81     24.20 o 
   2   6   3      427.52      432.99     13.42 o 
   3   6   3      116.22      129.39      8.22 o 
   4   6   3      187.32      148.93      7.96 o 
   5   6   3     1049.38     1041.99     67.41 o 
   6   6   3       23.91       38.53      7.85 o 
   7   6   3       12.93       22.08      6.62 o 
   8   6   3        7.02        9.20      5.58 o 
   9   6   3       15.57       46.98      8.93 o 
 -11   7   3        6.84        3.73      6.24 o 
 -10   7   3      245.24      265.29     14.79 o 
  -9   7   3       16.83       21.02      5.38 o 
  -8   7   3       92.68       90.62      6.50 o 
  -7   7   3       40.18       47.84      5.22 o 
  -6   7   3      179.24      160.98      8.19 o 
  -5   7   3      170.57      159.95      4.98 o 
  -4   7   3      409.62      478.66      9.14 o 
  -3   7   3      304.09      296.69     20.10 o 
  -2   7   3     1973.11     2065.83     19.50 o 
  -1   7   3      647.73      723.09     17.33 o 
   0   7   3     2894.68     3016.27     47.67 o 
   1   7   3       29.77       40.78      3.50 o 
   2   7   3       66.71       71.42      9.85 o 
   3   7   3        3.24        1.28      2.72 o 
   4   7   3      510.00      510.07     16.43 o 
   5   7   3        4.77        6.83      5.22 o 
   6   7   3      437.25      467.52     18.23 o 
   7   7   3        1.63       14.82      6.08 o 
   8   7   3        0.15        5.17      5.44 o 
   9   7   3      149.33      209.43     25.25 o 
 -11   8   3       89.75      107.24     14.70 o 
 -10   8   3       14.35       14.48      7.66 o 
  -9   8   3        4.56       11.67      4.28 o 
  -8   8   3        5.75        2.93      2.33 o 
  -7   8   3      314.92      324.80     14.15 o 
  -6   8   3      487.65      468.17     14.54 o 
  -5   8   3      170.73      186.90      6.92 o 
  -4   8   3       22.66       13.30      5.27 o 
  -3   8   3      855.59      898.18     15.94 o 
  -2   8   3      606.70      633.32     16.19 o 
  -1   8   3      174.16      160.82      5.69 o 
   0   8   3     1093.19     1158.05     16.72 o 
   1   8   3        2.86        2.48      1.51 o 
   2   8   3       18.51       25.52      4.70 o 
   3   8   3      679.96      650.03     18.26 o 
   4   8   3      565.26      533.72     16.91 o 
   5   8   3      313.04      289.60     16.76 o 
   6   8   3        5.22        5.65      4.23 o 
   7   8   3       85.21       81.10     10.62 o 
   8   8   3       52.21       69.29     10.53 o 
   9   8   3      114.16       81.78     16.71 o 
 -11   9   3       36.63       46.37     14.25 o 
 -10   9   3       16.23       21.42     10.44 o 
  -9   9   3       60.86       60.47      7.70 o 
  -8   9   3        0.99        1.10      2.88 o 
  -7   9   3       14.03       14.85      3.80 o 
  -6   9   3      535.99      560.71     21.65 o 
  -5   9   3      214.69      208.84      6.48 o 
  -4   9   3       19.54       13.92      5.61 o 
  -3   9   3      772.98      876.59     22.14 o 
  -2   9   3      554.87      601.06     16.17 o 
  -1   9   3      100.54       93.03      4.48 o 
   0   9   3      491.12      511.52     13.22 o 
   1   9   3      344.69      352.34     10.32 o 
   2   9   3       95.88      108.47      7.38 o 
   3   9   3      422.85      440.78     15.41 o 
   4   9   3        4.58        8.62      6.52 o 
   5   9   3      517.02      520.78     22.61 o 
   6   9   3      590.51      599.27     20.70 o 
   7   9   3       27.25       28.37      7.59 o 
   8   9   3        2.66       15.11     14.50 o 
   9   9   3       15.75        9.56      7.14 o 
 -10  10   3        3.59        0.43      4.23 o 
  -9  10   3       23.58       28.32      5.39 o 
  -8  10   3      111.59      118.19      9.29 o 
  -7  10   3      800.23      810.84     21.15 o 
  -6  10   3      603.35      609.93     28.87 o 
  -5  10   3      123.51      122.89     11.36 o 
  -4  10   3       18.70       13.66      5.23 o 
  -3  10   3        7.71       11.26      2.45 o 
  -2  10   3        0.15        0.58      1.25 o 
  -1  10   3     1507.68     1616.76     47.04 o 
   0  10   3      507.07      488.07     14.70 o 
   1  10   3      147.51      150.41     14.87 o 
   2  10   3       50.02       34.75     16.62 o 
   3  10   3       17.91       23.88      3.53 o 
   4  10   3     1085.56     1024.49     23.90 o 
   5  10   3        3.33        8.48      4.95 o 
   6  10   3       87.36       94.15     11.22 o 
   7  10   3      263.28      294.12     19.62 o 
   8  10   3      160.28      164.29     15.67 o 
 -10  11   3       18.98       15.64     10.01 o 
  -9  11   3      110.97      112.36     19.72 o 
  -8  11   3        0.03       -0.12      4.19 o 
  -7  11   3      109.24      119.36     12.91 o 
  -6  11   3     1178.33     1147.78     23.25 o 
  -5  11   3     1263.61     1252.96     52.02 o 
  -4  11   3       10.28       11.64      5.23 o 
  -3  11   3       44.59       57.88      4.34 o 
  -2  11   3        4.21        9.91      1.28 o 
  -1  11   3       69.78       71.11      4.56 o 
   0  11   3      987.28     1014.23     21.90 o 
   1  11   3        0.28        3.09      1.98 o 
   2  11   3      741.52      729.12     18.93 o 
   3  11   3       31.75       36.65      5.15 o 
   4  11   3        2.49        6.72      3.45 o 
   5  11   3        5.43        5.06      3.97 o 
   6  11   3        0.63       -0.79      4.72 o 
   7  11   3       33.73       31.05      7.54 o 
   8  11   3       46.87       62.03     10.19 o 
 -10  12   3        0.06       -4.55      6.70 o 
  -9  12   3       72.75      113.10     20.39 o 
  -8  12   3      164.13      175.74     23.20 o 
  -7  12   3       66.17       78.02      6.04 o 
  -6  12   3       77.77       72.32     14.01 o 
  -5  12   3       36.65       40.21     10.39 o 
  -4  12   3        1.20        0.76      2.59 o 
  -3  12   3      600.11      639.96     13.59 o 
  -2  12   3      197.12      172.50      5.25 o 
  -1  12   3     1041.08     1077.62     17.77 o 
   0  12   3      185.71      209.34     10.51 o 
   1  12   3        2.23       -0.40      3.05 o 
   2  12   3      209.21      227.74     11.15 o 
   3  12   3     2060.57     2028.95     32.69 o 
   4  12   3      709.75      687.10     27.33 o 
   5  12   3       37.32       39.07      7.99 o 
   6  12   3      457.47      489.08     26.51 o 
   7  12   3        5.33        1.35      4.26 o 
   8  12   3       51.15       58.61     10.15 o 
 -10  13   3       62.58       94.31     19.47 o 
  -9  13   3        0.00        4.11      7.15 o 
  -8  13   3        0.13        9.26      8.28 o 
  -7  13   3     1068.02      944.87     17.36 o 
  -6  13   3       45.24       61.45     13.18 o 
  -5  13   3       23.08       12.24      6.77 o 
  -4  13   3      310.68      332.53     27.09 o 
  -3  13   3      314.68      319.54     10.07 o 
  -2  13   3     1106.55     1122.69     13.45 o 
  -1  13   3      196.91      186.18     10.62 o 
   0  13   3      289.81      318.03     13.33 o 
   1  13   3       11.66       10.90      4.13 o 
   2  13   3       82.62       97.56      6.94 o 
   3  13   3      277.41      290.15     23.95 o 
   4  13   3      584.47      571.92     23.54 o 
   5  13   3      122.94      131.08     12.42 o 
   6  13   3      332.54      333.31     52.50 o 
   7  13   3      107.90      125.16     13.46 o 
   8  13   3        9.87       -0.54      4.95 o 
 -10  14   3        3.26        8.90      8.44 o 
  -9  14   3       33.67       38.07     13.19 o 
  -8  14   3      153.15      138.25     21.70 o 
  -7  14   3      337.23      328.59     31.47 o 
  -6  14   3       39.47       26.84      9.65 o 
  -5  14   3       61.63       51.75     12.12 o 
  -4  14   3       16.07       27.19      8.80 o 
  -3  14   3       81.65       81.09      5.89 o 
  -2  14   3        0.01        0.00      1.20 o 
  -1  14   3       24.94       19.38      3.22 o 
   0  14   3      305.00      256.10     10.51 o 
   1  14   3      584.01      623.81     17.53 o 
   2  14   3      294.78      291.00     15.20 o 
   3  14   3      438.07      449.59     16.19 o 
   4  14   3      499.97      443.18     21.09 o 
   5  14   3        6.29        8.02      3.33 o 
   6  14   3       22.88       34.38      5.92 o 
   7  14   3       46.84       32.04      8.00 o 
   8  14   3        0.47       -7.06      6.43 o 
  -9  15   3        2.49        8.85      8.13 o 
  -8  15   3       93.79      122.30     20.82 o 
  -7  15   3        0.07        0.54      4.44 o 
  -6  15   3      354.92      333.05     31.24 o 
  -5  15   3        4.07        1.81      4.43 o 
  -4  15   3      159.71      193.28     21.72 o 
  -3  15   3       62.50       74.96      5.93 o 
  -2  15   3      993.69     1014.94     16.14 o 
  -1  15   3      185.92      179.81      6.99 o 
   0  15   3       23.54       33.42      4.43 o 
   1  15   3      229.75      215.29     10.87 o 
   2  15   3      378.32      366.50     17.34 o 
   3  15   3       56.46       55.61      8.03 o 
   4  15   3       54.16       62.40      8.81 o 
   5  15   3       17.13        9.56      3.51 o 
   6  15   3        6.88       12.17      4.00 o 
   7  15   3       68.53       59.62      9.91 o 
  -9  16   3      108.24      130.04     22.62 o 
  -8  16   3      451.58      469.99     41.18 o 
  -7  16   3       62.01       51.12     13.87 o 
  -6  16   3       51.36       30.55     10.29 o 
  -5  16   3      256.75      189.10     23.03 o 
  -4  16   3      374.94      340.47     29.37 o 
  -3  16   3       63.90       93.00     30.49 o 
  -2  16   3      198.61      177.90      6.79 o 
  -1  16   3       38.51       33.87      3.43 o 
   0  16   3        0.00        0.99      2.58 o 
   1  16   3      126.91      115.88     11.04 o 
   2  16   3       13.16       11.93      4.59 o 
   3  16   3      119.07      136.34     17.61 o 
   4  16   3       47.80       30.82      9.36 o 
   5  16   3       11.58        9.47      3.22 o 
   6  16   3       23.93       23.59      8.94 o 
   7  16   3       35.96       37.41      8.82 o 
  -9  17   3       42.37       48.05     15.10 o 
  -8  17   3        0.00       -9.48      6.80 o 
  -7  17   3       40.48       43.24     13.11 o 
  -6  17   3       77.15       67.48     15.26 o 
  -5  17   3      147.27      156.33     21.42 o 
  -4  17   3      164.42      159.69     20.84 o 
  -3  17   3       80.28       78.45      6.64 o 
  -2  17   3       14.24       15.92      1.98 o 
  -1  17   3      326.06      356.18     12.29 o 
   0  17   3       58.47       64.69      5.55 o 
   1  17   3      511.25      491.33     22.07 o 
   2  17   3      293.12      301.04     16.68 o 
   3  17   3      366.51      355.34     18.86 o 
   4  17   3       18.19       20.07      4.30 o 
   5  17   3        0.11       -1.20      2.53 o 
   6  17   3        1.44        9.51      4.71 o 
   7  17   3       28.75       28.54      7.63 o 
  -8  18   3       94.32      110.94     21.22 o 
  -7  18   3      274.80      315.32     33.39 o 
  -6  18   3      244.51      242.08     28.23 o 
  -5  18   3       68.66       35.18     10.65 o 
  -4  18   3       64.48       61.35     13.61 o 
  -3  18   3      126.61      156.20      9.67 o 
  -2  18   3       51.05       38.98      3.01 o 
  -1  18   3      371.43      357.85     12.74 o 
   0  18   3       30.04       29.57      4.57 o 
   1  18   3      145.22      116.82     21.85 o 
   2  18   3      344.58      322.39     18.87 o 
   3  18   3       53.30       55.80      8.09 o 
   4  18   3        2.51        9.57      4.53 o 
   5  18   3      187.53      219.57     12.98 o 
   6  18   3       27.81       37.20      8.08 o 
   7  18   3      124.44      145.66     20.35 o 
  -8  19   3        3.88        7.59      7.04 o 
  -7  19   3      190.66      226.22     29.19 o 
  -6  19   3        6.15        4.92      5.27 o 
  -5  19   3        0.04        4.44      6.03 o 
  -4  19   3        1.63        1.65      5.02 o 
  -3  19   3        0.43       -0.11      1.85 o 
  -2  19   3      105.71       93.62      4.59 o 
  -1  19   3      205.03      206.06      9.99 o 
   0  19   3      214.99      218.22     11.18 o 
   1  19   3        1.61        5.73      3.53 o 
   2  19   3      802.60      756.87     26.89 o 
   3  19   3       18.97       18.91      5.60 o 
   4  19   3        7.14        4.75      8.65 o 
   5  19   3        2.62        4.87      9.14 o 
   6  19   3       28.31       46.38      8.87 o 
  -7  20   3      296.06      317.45     35.33 o 
  -6  20   3        8.26       15.44      8.40 o 
  -5  20   3       55.15       69.19     15.54 o 
  -4  20   3      557.08      532.51     40.24 o 
  -3  20   3      480.15      473.37     36.25 o 
  -2  20   3       94.78       86.88      5.70 o 
  -1  20   3      162.83      157.14      9.07 o 
   0  20   3       18.98       30.92      6.44 o 
   1  20   3       68.21       78.86      9.19 o 
   2  20   3        0.92        1.35      3.46 o 
   3  20   3      293.44      295.88     17.88 o 
   4  20   3       93.82       69.36      9.40 o 
   5  20   3      140.56      167.47     22.86 o 
   6  20   3        8.25       16.38     12.56 o 
  -7  21   3        1.69        5.60      5.55 o 
  -6  21   3        4.81       19.89      9.93 o 
  -5  21   3       93.35       85.28     17.53 o 
  -4  21   3        0.86        1.84      4.56 o 
  -3  21   3       27.60       23.39      8.35 o 
  -2  21   3      222.85      242.65     11.11 o 
  -1  21   3      206.22      203.18     10.47 o 
   0  21   3      862.24      851.84     27.71 o 
   1  21   3      138.46      129.68     11.51 o 
   2  21   3      310.72      290.05     17.42 o 
   3  21   3        7.10        6.73      4.17 o 
   4  21   3        9.94       15.28     10.34 o 
   5  21   3       36.19       61.93     16.02 o 
  -6  22   3       10.15        1.54      5.54 o 
  -5  22   3       72.01       66.18     15.71 o 
  -4  22   3       89.38       98.27     18.53 o 
  -3  22   3        7.38        2.90      5.82 o 
  -2  22   3        9.14        8.97      5.24 o 
  -1  22   3      577.40      555.38     20.43 o 
   0  22   3       73.35       82.90      9.19 o 
   1  22   3       29.89       34.55      8.26 o 
   2  22   3       46.43       45.16      7.72 o 
   3  22   3      240.92      237.66     16.30 o 
   4  22   3        2.28        3.09      8.68 o 
   5  22   3        0.52       -8.15     10.02 o 
  -6  23   3        0.73       -4.78      6.28 o 
  -5  23   3      113.44      138.21     23.09 o 
  -4  23   3      118.39      104.79     19.54 o 
  -3  23   3       27.58       25.34      9.46 o 
  -2  23   3       72.27       67.84     14.41 o 
  -1  23   3      146.23      148.01     20.70 o 
   0  23   3       24.10       34.69      6.49 o 
   1  23   3       49.62       53.38      8.27 o 
   2  23   3       26.83       29.33      6.44 o 
   3  23   3       26.74       36.21     12.24 o 
   4  23   3        5.08       11.50      9.80 o 
   5  23   3       40.31       16.42     10.71 o 
  -5  24   3        0.80        8.46      7.74 o 
  -4  24   3       54.16       50.10     13.59 o 
  -3  24   3        0.00       -1.52      6.48 o 
  -2  24   3       41.49       57.69     14.24 o 
  -1  24   3        4.19        9.96      7.39 o 
   0  24   3      110.58      110.87     17.64 o 
   1  24   3       83.72       66.95      9.29 o 
   2  24   3       69.59       72.98     22.08 o 
   3  24   3        1.65        6.32      8.32 o 
   4  24   3       86.42       90.50     17.18 o 
  -5  25   3      467.74      515.86     45.12 o 
  -4  25   3        2.18        2.19      6.49 o 
  -3  25   3      143.16      139.22     22.32 o 
  -2  25   3        2.67        7.24      5.97 o 
  -1  25   3       34.00       25.60     10.66 o 
   0  25   3       50.61       62.17     13.46 o 
   1  25   3      293.55      363.37     31.07 o 
   2  25   3       10.23       14.02      8.25 o 
   3  25   3        0.18        7.77      8.94 o 
  -4  26   3      155.75      213.73     28.48 o 
  -3  26   3      117.70      147.90     23.03 o 
  -2  26   3       71.47      100.73     18.93 o 
  -1  26   3      523.27      610.88     43.67 o 
   0  26   3       59.49       58.67     13.62 o 
   1  26   3       55.46       56.30     12.63 o 
  -3  27   3       12.34       22.12     10.44 o 
  -2  27   3       72.88       45.58     13.19 o 
  -1  27   3        3.11       -5.04      6.37 o 
   0  27   3       35.15       75.33     15.14 o 
 -11   0   4        9.05       11.38      4.75 o 
 -10   0   4       33.33       30.92      7.06 o 
  -9   0   4      885.90      857.79     40.51 o 
  -8   0   4      645.26      680.96     24.70 o 
  -7   0   4       56.06       41.06      8.22 o 
  -6   0   4       78.85       78.08      7.46 o 
  -5   0   4       51.71       60.99      6.28 o 
  -4   0   4     3822.41     4088.61     47.88 o 
  -3   0   4     3291.76     3228.68     38.83 o 
  -2   0   4       21.70       23.33      4.78 o 
  -1   0   4      810.53      771.84     18.08 o 
   0   0   4      623.54      617.05     17.12 o 
   1   0   4      403.67      368.94     20.21 o 
   2   0   4      377.91      424.72     23.45 o 
   3   0   4        2.81        1.06      5.14 o 
   4   0   4       81.68       73.65     12.40 o 
   5   0   4      198.43      143.02     18.10 o 
   6   0   4     1601.86     1387.04     55.95 o 
   7   0   4       37.29       41.42     13.69 o 
   8   0   4      406.30      422.15     35.43 o 
 -11   1   4       89.68      107.28     10.12 o 
 -10   1   4      175.84      191.09     13.89 o 
  -9   1   4       62.24       60.74      6.22 o 
  -8   1   4     1004.99      964.64     20.68 o 
  -7   1   4       33.93       41.01      5.85 o 
  -6   1   4       85.14       88.54      5.60 o 
  -5   1   4      107.01       94.19      5.45 o 
  -4   1   4       18.58       15.75      3.12 o 
  -3   1   4     1942.87     2047.72     21.78 o 
  -2   1   4      447.13      429.41     11.24 o 
  -1   1   4        5.12        1.49      1.39 o 
   0   1   4     3771.36     3756.52     32.36 o 
   1   1   4     1474.14     1425.39     22.57 o 
   2   1   4      122.27      146.07     18.89 o 
   3   1   4      141.54      133.32     10.26 o 
   4   1   4       22.83       27.63      5.88 o 
   5   1   4       86.83       87.31     10.04 o 
   6   1   4        5.43       -1.06      5.19 o 
   7   1   4        9.27        8.86      5.42 o 
   8   1   4       41.84       39.77      8.17 o 
 -11   2   4       17.41       14.42      5.21 o 
 -10   2   4       40.50       37.34      5.04 o 
  -9   2   4      481.00      485.62     15.24 o 
  -8   2   4       11.93       13.48      2.74 o 
  -7   2   4       89.85      103.32      6.41 o 
  -6   2   4      227.09      230.36      8.93 o 
  -5   2   4     2456.77     2518.54     27.40 o 
  -4   2   4       41.23       40.77      4.23 o 
  -3   2   4        0.93        1.58      1.38 o 
  -2   2   4        5.05        3.48      1.29 o 
  -1   2   4      137.44      148.94      5.72 o 
   0   2   4      280.48      309.74      9.88 o 
   1   2   4       41.16       49.54      4.56 o 
   2   2   4     1349.65     1234.31     22.85 o 
   3   2   4       28.60       23.94      5.29 o 
   4   2   4        0.00       -0.71      4.13 o 
   5   2   4        4.08       10.94      9.98 o 
   6   2   4      119.15       92.32     10.80 o 
   7   2   4      196.96      196.17     16.42 o 
   8   2   4       46.15       33.56      8.34 o 
 -11   3   4        1.24       12.69      5.01 o 
 -10   3   4        6.78        6.62      3.75 o 
  -9   3   4      736.87      736.28     21.30 o 
  -8   3   4      247.21      248.15     10.03 o 
  -7   3   4       70.85       61.74      4.91 o 
  -6   3   4        8.85        7.11      1.82 o 
  -5   3   4      282.87      243.36     10.17 o 
  -4   3   4       11.70       11.00      2.45 o 
  -3   3   4     2523.80     2534.18     24.13 o 
  -2   3   4       17.02       17.30      2.37 o 
  -1   3   4      530.48      518.33     11.80 o 
   0   3   4        9.72        5.94      2.16 o 
   1   3   4      843.00      834.75     17.35 o 
   2   3   4     1353.84     1390.32     24.64 o 
   3   3   4      101.16       83.59      5.79 o 
   4   3   4       32.60       33.70      9.64 o 
   5   3   4      415.41      440.28     21.28 o 
   6   3   4       85.44       84.60     10.39 o 
   7   3   4        2.88        5.37      5.52 o 
   8   3   4       20.65       10.79      9.44 o 
 -11   4   4        1.84       -1.28      4.53 o 
 -10   4   4       54.27       40.78      7.30 o 
  -9   4   4       42.31       56.11      6.23 o 
  -8   4   4      431.83      412.15     12.35 o 
  -7   4   4      276.50      297.84     10.31 o 
  -6   4   4       51.14       42.25      3.81 o 
  -5   4   4      612.31      653.05     16.33 o 
  -4   4   4     1821.39     1973.31     21.47 o 
  -3   4   4     2132.75     2105.94     21.53 o 
  -2   4   4      901.53      873.01     14.12 o 
  -1   4   4       67.70       80.59      4.77 o 
   0   4   4      225.43      231.05      8.76 o 
   1   4   4        5.96        6.88      2.56 o 
   2   4   4     1791.20     1751.17     27.75 o 
   3   4   4        1.38        5.08      2.35 o 
   4   4   4       63.82       73.68      8.72 o 
   5   4   4      108.25      114.96     11.45 o 
   6   4   4       41.51       26.95      8.03 o 
   7   4   4       20.69       32.27      7.84 o 
   8   4   4       95.30      123.02     14.24 o 
 -11   5   4        5.56        6.22      5.24 o 
 -10   5   4      153.78      185.59     14.21 o 
  -9   5   4        6.21        9.44      4.06 o 
  -8   5   4       14.73       12.76      2.59 o 
  -7   5   4       42.83       43.63      3.58 o 
  -6   5   4     1531.59     1618.56     37.41 o 
  -5   5   4       41.00       42.30      5.63 o 
  -4   5   4       51.86       63.20      3.81 o 
  -3   5   4     2794.21     2818.67     31.12 o 
  -2   5   4     4902.27     5098.65     48.90 o 
  -1   5   4     1315.56     1356.48     18.63 o 
   0   5   4      248.35      272.16      9.34 o 
   1   5   4      143.96      154.99      7.92 o 
   2   5   4       95.72      100.49      6.41 o 
   3   5   4      326.88      327.20     10.52 o 
   4   5   4      247.01      239.55     15.01 o 
   5   5   4       40.36       53.91      8.53 o 
   6   5   4        0.43        2.30      4.14 o 
   7   5   4       78.42       73.87     10.42 o 
   8   5   4       26.05       50.66      9.99 o 
 -11   6   4       59.83       64.84     22.40 o 
 -10   6   4      125.28      115.80     12.12 o 
  -9   6   4       23.45       15.89      4.84 o 
  -8   6   4        2.27        3.35      1.60 o 
  -7   6   4       64.03       53.98      4.80 o 
  -6   6   4      422.70      444.35     14.54 o 
  -5   6   4      735.47      749.01     16.71 o 
  -4   6   4       76.52       87.13      4.23 o 
  -3   6   4      398.56      397.45     17.93 o 
  -2   6   4      586.45      541.21     11.50 o 
  -1   6   4      388.11      404.67     11.48 o 
   0   6   4      398.43      396.55     11.38 o 
   1   6   4      784.30      831.83     21.20 o 
   2   6   4      161.38      185.02      7.49 o 
   3   6   4      442.55      457.25     14.68 o 
   4   6   4      719.73      715.98     25.57 o 
   5   6   4       11.96       16.13      5.46 o 
   6   6   4       76.85       86.94     10.66 o 
   7   6   4       26.88       36.85      8.44 o 
   8   6   4       10.61       10.14      6.33 o 
 -11   7   4       25.05       32.44      9.89 o 
 -10   7   4      101.94       86.32     16.48 o 
  -9   7   4       64.84       68.76      8.22 o 
  -8   7   4      698.60      703.40     22.62 o 
  -7   7   4     2159.60     2073.72     28.84 o 
  -6   7   4      289.98      302.57      8.41 o 
  -5   7   4       75.13       78.36      3.88 o 
  -4   7   4      466.85      474.89     11.90 o 
  -3   7   4       49.52       61.80      4.52 o 
  -2   7   4     1226.86     1269.26     17.05 o 
  -1   7   4      182.74      147.02      7.20 o 
   0   7   4      110.51      149.38      7.25 o 
   1   7   4      225.79      234.42      8.74 o 
   2   7   4        1.55        0.74      2.81 o 
   3   7   4      428.40      394.89     14.61 o 
   4   7   4       26.20       33.07      6.62 o 
   5   7   4      113.28      131.45     20.10 o 
   6   7   4       81.92       79.65     10.32 o 
   7   7   4      433.47      433.74     42.67 o 
   8   7   4       90.40      126.58     14.42 o 
 -11   8   4       45.47       45.55     13.65 o 
 -10   8   4        0.94        1.62      6.26 o 
  -9   8   4        8.30       15.30      4.59 o 
  -8   8   4       87.56       96.59      8.40 o 
  -7   8   4        3.72        2.39      2.96 o 
  -6   8   4        4.08        4.78      1.22 o 
  -5   8   4      403.34      414.27      6.04 o 
  -4   8   4      411.42      381.21     12.91 o 
  -3   8   4      201.68      221.25     13.06 o 
  -2   8   4      524.79      593.64     10.78 o 
  -1   8   4      595.05      649.17     14.92 o 
   0   8   4        0.09        3.69      1.92 o 
   1   8   4      452.77      430.01     13.77 o 
   2   8   4        6.23       11.06      4.19 o 
   3   8   4     1414.48     1401.47     27.43 o 
   4   8   4      490.49      502.96     41.47 o 
   5   8   4     1233.80     1144.25     34.86 o 
   6   8   4        4.11       16.81      7.30 o 
   7   8   4        1.75        3.52      7.06 o 
   8   8   4       42.87       70.63     11.03 o 
 -11   9   4      276.57      297.65     33.55 o 
 -10   9   4       60.23       53.22     14.58 o 
  -9   9   4       93.04      107.14      9.37 o 
  -8   9   4       37.29       37.83      5.40 o 
  -7   9   4      396.80      418.26     13.96 o 
  -6   9   4      495.53      513.31     11.98 o 
  -5   9   4      263.41      255.88     16.43 o 
  -4   9   4      132.13      132.79      7.45 o 
  -3   9   4       11.87       14.88      6.37 o 
  -2   9   4       16.78       16.55      2.14 o 
  -1   9   4       32.36       42.70      4.34 o 
   0   9   4      205.42      228.17      9.46 o 
   1   9   4        1.11        2.15      3.05 o 
   2   9   4      620.09      625.86     15.64 o 
   3   9   4     1930.67     1928.04     40.06 o 
   4   9   4     3006.16     2973.95     53.01 o 
   5   9   4        0.68       12.02      7.28 o 
   6   9   4      129.75      142.07     13.49 o 
   7   9   4       12.92       14.13      9.87 o 
   8   9   4        3.68        7.10      7.00 o 
 -10  10   4       40.79       37.18     12.59 o 
  -9  10   4       11.23       13.87      8.43 o 
  -8  10   4       29.06       19.54      3.73 o 
  -7  10   4        4.63        1.43      1.70 o 
  -6  10   4      291.30      236.57     24.02 o 
  -5  10   4       41.28       24.47      8.33 o 
  -4  10   4       16.93       19.67      2.14 o 
  -3  10   4      553.82      547.32     16.50 o 
  -2  10   4      166.56      163.90      7.82 o 
  -1  10   4      120.71      133.24     10.10 o 
   0  10   4      236.30      245.32     11.61 o 
   1  10   4        5.53       11.48      2.64 o 
   2  10   4      163.19      146.18      7.99 o 
   3  10   4      144.55       97.50     22.76 o 
   4  10   4      341.72      369.03     19.18 o 
   5  10   4       73.07       57.28     11.60 o 
   6  10   4        0.13        2.68      4.51 o 
   7  10   4      267.85      343.61     22.03 o 
   8  10   4        0.19      -11.66      7.77 o 
 -10  11   4        1.25       -0.80      5.32 o 
  -9  11   4       37.05       39.67     12.76 o 
  -8  11   4        0.94       -3.34      5.41 o 
  -7  11   4      272.37      266.01     26.19 o 
  -6  11   4        3.79        4.84      6.07 o 
  -5  11   4      315.63      308.04     26.54 o 
  -4  11   4      181.33      186.42      7.20 o 
  -3  11   4        0.73        0.69      2.84 o 
  -2  11   4       12.18       14.43      2.06 o 
  -1  11   4       77.39       77.68      5.23 o 
   0  11   4        6.84        8.86      2.21 o 
   1  11   4      220.19      218.17      9.05 o 
   2  11   4       44.59       45.23      8.87 o 
   3  11   4      693.33      653.63     24.21 o 
   4  11   4     2415.91     2343.83     48.29 o 
   5  11   4        0.02       -4.03     15.40 o 
   6  11   4       25.16       19.94      6.35 o 
   7  11   4        0.88        5.32      7.62 o 
   8  11   4        0.27       -3.69      6.09 o 
 -10  12   4       14.38       13.59      8.29 o 
  -9  12   4      140.82      154.51     23.53 o 
  -8  12   4       20.75       38.23     11.34 o 
  -7  12   4       56.36       50.71     12.51 o 
  -6  12   4       60.63       63.76     13.53 o 
  -5  12   4        1.64        1.41      3.54 o 
  -4  12   4      148.00      178.29      8.40 o 
  -3  12   4        5.19       11.89      2.60 o 
  -2  12   4      262.75      267.37      7.16 o 
  -1  12   4        9.05        6.66      1.87 o 
   0  12   4      229.21      245.08     10.18 o 
   1  12   4      223.40      237.42     17.11 o 
   2  12   4      735.04      725.98     17.56 o 
   3  12   4      482.24      495.28     22.24 o 
   4  12   4     1157.89     1172.15     34.64 o 
   5  12   4      583.78      622.78     26.71 o 
   6  12   4        0.83        0.68      5.23 o 
   7  12   4       42.77       54.17      9.48 o 
 -10  13   4       48.56       50.31     14.53 o 
  -9  13   4       12.70       11.76      8.89 o 
  -8  13   4       35.57       48.73     13.58 o 
  -7  13   4      173.96      166.11     22.61 o 
  -6  13   4       73.34       68.37     14.34 o 
  -5  13   4       39.04       42.78     11.88 o 
  -4  13   4      962.63      928.76     10.69 o 
  -3  13   4     1453.86     1416.93     27.87 o 
  -2  13   4       46.52       44.29      3.23 o 
  -1  13   4       54.99       51.66      4.33 o 
   0  13   4      615.20      625.74     14.94 o 
   1  13   4      601.69      582.95     15.41 o 
   2  13   4      600.02      580.62     18.48 o 
   3  13   4       14.67       11.09      3.57 o 
   4  13   4      172.56      161.32     11.03 o 
   5  13   4       82.62       89.05     22.63 o 
   6  13   4       80.67       87.51     11.37 o 
   7  13   4      197.25      200.19     17.29 o 
 -10  14   4      159.41      149.65     24.55 o 
  -9  14   4       35.63       16.71      8.65 o 
  -8  14   4       25.98       20.34      9.14 o 
  -7  14   4       86.02      111.38     19.02 o 
  -6  14   4      207.80      234.11     25.90 o 
  -5  14   4        5.76        8.03      7.06 o 
  -4  14   4     1697.44     1732.96     64.54 o 
  -3  14   4      174.09      155.23     15.82 o 
  -2  14   4       83.09       69.08      4.26 o 
  -1  14   4      121.86      131.50      6.55 o 
   0  14   4       17.54       11.83      2.85 o 
   1  14   4        0.00       -0.47      2.60 o 
   2  14   4        8.61        4.55      3.49 o 
   3  14   4      113.86      114.24      9.07 o 
   4  14   4      282.46      309.22     15.21 o 
   5  14   4      208.19      214.47     13.31 o 
   6  14   4        1.33        0.18      7.93 o 
   7  14   4      131.90      172.51     16.37 o 
  -9  15   4        7.51       -8.00      7.18 o 
  -8  15   4       48.89       43.97     12.92 o 
  -7  15   4      225.28      249.01     28.24 o 
  -6  15   4      205.33      220.93     25.73 o 
  -5  15   4        3.26        6.29      6.12 o 
  -4  15   4     1103.61     1124.68     53.33 o 
  -3  15   4     1642.13     1606.88     37.62 o 
  -2  15   4      288.89      271.29      8.97 o 
  -1  15   4      111.60      112.35      6.90 o 
   0  15   4       13.37       11.34      3.10 o 
   1  15   4       17.66        6.51      3.77 o 
   2  15   4       58.00       70.62     13.06 o 
   3  15   4      135.82      155.17     10.93 o 
   4  15   4      156.18      142.74     10.96 o 
   5  15   4       99.52       97.80      9.43 o 
   6  15   4        8.30       15.14      5.05 o 
   7  15   4       56.56       49.71     13.40 o 
  -9  16   4      153.63      195.97     28.25 o 
  -8  16   4      119.82      143.11     23.13 o 
  -7  16   4        2.35      -12.63      8.42 o 
  -6  16   4        0.18        7.95      7.18 o 
  -5  16   4      292.65      295.97     29.40 o 
  -4  16   4     2909.46     2726.41     84.25 o 
  -3  16   4      980.76      995.60     24.82 o 
  -2  16   4      296.25      295.94      9.08 o 
  -1  16   4        1.50        1.03      2.40 o 
   0  16   4        8.80       20.18      3.74 o 
   1  16   4       40.46       27.51     12.09 o 
   2  16   4      878.76      842.04     27.96 o 
   3  16   4       44.18       47.80      6.30 o 
   4  16   4       24.54       20.87      4.87 o 
   5  16   4       11.45       11.58      4.54 o 
   6  16   4       30.56       31.14      7.84 o 
   7  16   4       10.50       12.10      7.76 o 
  -9  17   4      273.71      287.40     34.46 o 
  -8  17   4       74.71       77.87     17.53 o 
  -7  17   4      180.27      205.13     27.15 o 
  -6  17   4       64.63       90.33     17.59 o 
  -5  17   4      117.71      112.11     18.33 o 
  -4  17   4      233.24      248.66     26.36 o 
  -3  17   4       48.06       42.27      6.14 o 
  -2  17   4      350.34      334.83      9.72 o 
  -1  17   4      130.87      124.16      7.36 o 
   0  17   4      278.74      267.22     11.97 o 
   1  17   4        8.99       16.00     15.46 o 
   2  17   4       17.02       13.36      4.98 o 
   3  17   4      348.32      332.41     19.04 o 
   4  17   4        8.40        3.26      2.96 o 
   5  17   4        2.04        0.85      2.99 o 
   6  17   4       53.85       49.80     20.06 o 
  -8  18   4      133.98      123.36     22.17 o 
  -7  18   4       30.30       34.57     11.64 o 
  -6  18   4       12.90        5.45      6.55 o 
  -5  18   4      101.45       82.89     16.39 o 
  -4  18   4        8.70       14.72      7.59 o 
  -3  18   4       39.51       36.25      5.31 o 
  -2  18   4      196.40      206.88      7.78 o 
  -1  18   4        1.66        1.26      2.39 o 
   0  18   4       96.95      112.63     12.09 o 
   1  18   4      240.87      230.06     14.48 o 
   2  18   4       63.80       97.00     10.65 o 
   3  18   4       42.17       47.89      7.84 o 
   4  18   4        5.42        5.34      4.24 o 
   5  18   4        7.51        3.92      6.25 o 
   6  18   4      103.65      117.89     13.50 o 
  -8  19   4      333.42      410.52     40.92 o 
  -7  19   4       21.25       20.76      9.40 o 
  -6  19   4       14.72       18.09     10.04 o 
  -5  19   4       79.86      102.39     18.34 o 
  -4  19   4       74.92       92.27     17.29 o 
  -3  19   4      500.42      494.22     37.46 o 
  -2  19   4       25.37       23.70      3.17 o 
  -1  19   4       20.74       29.68      4.30 o 
   0  19   4      211.76      198.12     12.78 o 
   1  19   4       37.33       35.24      6.35 o 
   2  19   4       83.72       76.54     14.74 o 
   3  19   4      475.25      446.36     22.35 o 
   4  19   4       57.20       59.20      9.02 o 
   5  19   4       19.85       10.52      8.47 o 
   6  19   4       85.12      123.80     16.46 o 
  -7  20   4       74.26       25.78     10.21 o 
  -6  20   4       12.98       25.09     11.12 o 
  -5  20   4       25.57       15.98      9.01 o 
  -4  20   4      170.83      178.37     24.01 o 
  -3  20   4       24.16        9.80      6.94 o 
  -2  20   4       16.09       13.56      3.34 o 
  -1  20   4        2.72        1.88      2.47 o 
   0  20   4       71.56       69.74      8.12 o 
   1  20   4        0.06        1.41      3.60 o 
   2  20   4      129.48      132.57     12.10 o 
   3  20   4       13.40        9.96      4.97 o 
   4  20   4      122.96      108.04     11.91 o 
   5  20   4      193.74      221.75     25.36 o 
  -7  21   4       41.70       44.91     14.20 o 
  -6  21   4        2.79       11.14      9.64 o 
  -5  21   4        0.05        5.95      5.95 o 
  -4  21   4       26.00       18.39      9.78 o 
  -3  21   4      213.90      198.35     24.95 o 
  -2  21   4        0.00       -3.12      5.18 o 
  -1  21   4      225.93      230.94     12.55 o 
   0  21   4      146.98      140.92     11.34 o 
   1  21   4      587.43      554.79     23.22 o 
   2  21   4       72.13       87.23     10.37 o 
   3  21   4        6.20       20.64     12.89 o 
   4  21   4       55.21       68.53     14.29 o 
   5  21   4       66.29       39.48     12.45 o 
  -6  22   4      212.11      202.25     28.46 o 
  -5  22   4      412.39      424.00     39.27 o 
  -4  22   4       90.92       85.54     17.35 o 
  -3  22   4       14.68       16.86      8.99 o 
  -2  22   4        8.98       14.43      7.40 o 
  -1  22   4       22.65       21.06      9.11 o 
   0  22   4       97.12      107.78     10.07 o 
   1  22   4       59.88       55.09      8.09 o 
   2  22   4      125.46      151.83     17.45 o 
   3  22   4        6.62        7.77      8.38 o 
   4  22   4        8.62        7.48      9.03 o 
  -6  23   4      224.47      237.75     31.21 o 
  -5  23   4       49.95      209.13     28.94 o 
  -4  23   4       25.44       35.54     12.61 o 
  -3  23   4        8.25       19.53     10.10 o 
  -2  23   4        4.24       18.17      8.71 o 
  -1  23   4       70.60       48.69     13.07 o 
   0  23   4        2.07        8.42      6.24 o 
   1  23   4       14.60       13.62      4.92 o 
   2  23   4      141.14      126.98     12.69 o 
   3  23   4       11.05       12.90      7.66 o 
   4  23   4      125.20      160.22     21.15 o 
  -5  24   4       43.72       22.04     11.21 o 
  -4  24   4        8.19       15.11      9.41 o 
  -3  24   4       32.55       69.99     16.45 o 
  -2  24   4      145.91      141.98     21.76 o 
  -1  24   4       43.90       28.48     10.24 o 
   0  24   4      321.69      339.75     31.86 o 
   1  24   4       42.87       40.84     11.39 o 
   2  24   4       20.31        2.76      3.69 o 
   3  24   4       14.07       16.82      9.19 o 
  -5  25   4       28.15       31.33     13.12 o 
  -4  25   4       18.21       24.36     11.39 o 
  -3  25   4        8.51       21.03      9.06 o 
  -2  25   4      190.76      201.99     26.52 o 
  -1  25   4      787.57      834.20     51.60 o 
   0  25   4        0.04        0.78      6.57 o 
   1  25   4      223.19      281.34     28.58 o 
  -4  26   4       19.07       13.38      9.13 o 
  -3  26   4        0.16        8.52      8.02 o 
  -2  26   4        1.30       -4.78      8.22 o 
  -1  26   4       37.11       41.22     12.67 o 
   0  26   4       23.65       27.98     10.02 o 
   1  26   4      196.29      178.95     23.13 o 
  -2  27   4       52.20       56.87     15.76 o 
  -1  27   4       22.74        9.38      7.92 o 
 -11   1   5        0.47       -0.94      3.81 o 
 -10   1   5       23.57       45.21      7.71 o 
  -9   1   5        8.53       12.00      4.55 o 
  -8   1   5       44.23       45.08      4.76 o 
  -7   1   5       14.05       15.58      2.95 o 
  -6   1   5      190.25      169.31      8.11 o 
  -5   1   5       52.29       51.81      5.06 o 
  -4   1   5       85.61       79.50      5.01 o 
  -3   1   5       53.49       38.87      3.52 o 
  -2   1   5       39.90       41.48      3.46 o 
  -1   1   5        0.16        1.24      1.80 o 
   0   1   5      405.32      438.53     11.51 o 
   1   1   5      248.89      258.67      9.40 o 
   2   1   5       58.44       44.52      4.62 o 
   3   1   5        2.36        1.95      4.50 o 
   4   1   5        2.98       -0.32      4.38 o 
   5   1   5       47.18       38.76      7.35 o 
   6   1   5      169.96      141.57     13.98 o 
   7   1   5       18.04       17.19      5.55 o 
   8   1   5       39.38       46.70     13.78 o 
 -11   2   5      204.53      244.12     14.76 o 
 -10   2   5      550.20      598.87     20.79 o 
  -9   2   5      514.01      455.14     21.25 o 
  -8   2   5       59.75       60.15      5.46 o 
  -7   2   5        2.23        0.41      1.66 o 
  -6   2   5      303.98      339.40     13.55 o 
  -5   2   5      782.56      756.01     19.24 o 
  -4   2   5        2.21        2.06      1.63 o 
  -3   2   5      488.20      439.70     11.28 o 
  -2   2   5       66.74       62.09      4.29 o 
  -1   2   5     1312.82     1384.28     19.53 o 
   0   2   5      183.78      160.07      7.08 o 
   1   2   5      329.75      347.64     14.69 o 
   2   2   5      401.88      423.09     12.81 o 
   3   2   5      636.54      615.67     25.70 o 
   4   2   5       13.85       18.58      5.36 o 
   5   2   5      601.81      577.02     25.89 o 
   6   2   5        9.49       -4.28      5.00 o 
   7   2   5      111.79       91.13     12.03 o 
   8   2   5        7.70       10.21      9.19 o 
 -11   3   5        0.10        0.57      9.42 o 
 -10   3   5       28.73       25.67      6.89 o 
  -9   3   5       92.39       89.64      7.79 o 
  -8   3   5       91.05      103.98      7.81 o 
  -7   3   5      178.80      184.50     10.32 o 
  -6   3   5      823.35      838.37     20.92 o 
  -5   3   5      259.08      264.16      9.29 o 
  -4   3   5        8.24        7.85      2.07 o 
  -3   3   5        8.20        8.27      2.19 o 
  -2   3   5     1808.05     1945.94     24.97 o 
  -1   3   5       30.18       27.35      3.07 o 
   0   3   5      899.65      978.84     19.70 o 
   1   3   5     1326.00     1377.48     25.00 o 
   2   3   5      796.83      782.82     17.48 o 
   3   3   5      122.53      120.93     13.59 o 
   4   3   5      176.83      150.32     12.72 o 
   5   3   5       88.32      102.89     11.28 o 
   6   3   5      128.96      136.89     20.29 o 
   7   3   5       18.37       19.79      6.16 o 
   8   3   5        4.50        3.16      5.68 o 
 -11   4   5        0.95        8.56      7.52 o 
 -10   4   5      563.40      534.85     24.00 o 
  -9   4   5      114.97      107.05      9.51 o 
  -8   4   5       16.40       18.60      4.78 o 
  -7   4   5        7.11        2.45      2.25 o 
  -6   4   5       71.47       74.00      6.31 o 
  -5   4   5       29.32       34.92      3.44 o 
  -4   4   5       98.92      117.81      6.52 o 
  -3   4   5     3177.04     3173.20     33.89 o 
  -2   4   5      518.25      559.94     13.22 o 
  -1   4   5      656.75      699.30     15.55 o 
   0   4   5      579.89      623.48     15.66 o 
   1   4   5       38.85       44.96      4.99 o 
   2   4   5      189.84      183.93      8.82 o 
   3   4   5      120.04      143.82     11.87 o 
   4   4   5        0.93        2.61      4.27 o 
   5   4   5        9.14        4.21      6.61 o 
   6   4   5        8.61       11.13      4.78 o 
   7   4   5        4.67       -5.55      5.03 o 
   8   4   5       79.72       69.28     16.08 o 
 -11   5   5       54.49       40.95     11.80 o 
 -10   5   5       64.24       67.24      8.99 o 
  -9   5   5       29.73       28.27      4.37 o 
  -8   5   5        0.49       -0.56      2.39 o 
  -7   5   5       18.82       14.59      3.87 o 
  -6   5   5      370.44      373.20     13.77 o 
  -5   5   5      436.32      443.43     11.38 o 
  -4   5   5      292.85      315.47     10.19 o 
  -3   5   5     1588.74     1620.92     23.90 o 
  -2   5   5     3946.85     4098.16     37.06 o 
  -1   5   5      572.86      636.94     14.83 o 
   0   5   5     1021.19     1095.10     20.81 o 
   1   5   5       90.49       87.90      8.48 o 
   2   5   5      879.46      923.15     19.34 o 
   3   5   5      220.09      191.85     13.49 o 
   4   5   5       61.46       47.14      7.81 o 
   5   5   5      114.60      115.56     26.22 o 
   6   5   5      160.67      156.03     18.99 o 
   7   5   5       41.53       49.62      9.44 o 
   8   5   5       34.04       40.80     12.54 o 
 -11   6   5       62.44       66.14     15.25 o 
 -10   6   5        0.02       -0.58      5.10 o 
  -9   6   5        6.59        7.93      2.74 o 
  -8   6   5       76.17       76.54      6.21 o 
  -7   6   5      744.44      708.02     21.82 o 
  -6   6   5       98.09       86.93      6.67 o 
  -5   6   5      103.87      101.21      5.28 o 
  -4   6   5        9.46       11.34      2.10 o 
  -3   6   5        0.28        1.40      1.93 o 
  -2   6   5      405.58      368.67     11.68 o 
  -1   6   5      660.44      647.64     14.85 o 
   0   6   5      243.82      234.22      9.88 o 
   1   6   5      164.59      169.24      9.28 o 
   2   6   5      511.71      481.74     17.27 o 
   3   6   5       73.62       67.66      8.61 o 
   4   6   5       27.58       26.43      8.76 o 
   5   6   5       15.20       10.15      5.28 o 
   6   6   5       58.39       58.50      9.47 o 
   7   6   5        7.46        8.08      5.49 o 
 -11   7   5        1.59       -9.24      7.55 o 
 -10   7   5       10.76       12.03      7.59 o 
  -9   7   5        3.89        4.37      3.62 o 
  -8   7   5        0.49        0.72      1.58 o 
  -7   7   5      258.93      252.61      9.55 o 
  -6   7   5        1.19        1.97      1.64 o 
  -5   7   5      671.25      677.65     19.16 o 
  -4   7   5      131.34      140.60      5.83 o 
  -3   7   5       81.95       87.48      6.00 o 
  -2   7   5      387.23      386.85     13.87 o 
  -1   7   5       25.00       23.97      4.84 o 
   0   7   5       88.95      112.12      7.21 o 
   1   7   5      142.73      115.84      6.90 o 
   2   7   5     1316.20     1354.25     33.59 o 
   3   7   5        6.49       12.43      5.08 o 
   4   7   5      272.85      279.81     17.59 o 
   5   7   5      122.36      129.15     13.01 o 
   6   7   5       68.22       87.63     11.44 o 
   7   7   5       24.17       18.68     10.33 o 
 -11   8   5        1.07        1.59      7.12 o 
 -10   8   5       38.10       38.87     11.92 o 
  -9   8   5       54.70       51.77     13.23 o 
  -8   8   5       21.64       21.16      2.86 o 
  -7   8   5      118.43      128.25      6.05 o 
  -6   8   5      302.78      304.97      7.10 o 
  -5   8   5     1187.39     1167.60     15.66 o 
  -4   8   5     1339.23     1300.75     15.83 o 
  -3   8   5      664.50      709.05     15.93 o 
  -2   8   5       83.98       91.72      5.95 o 
  -1   8   5        0.17        3.10      2.55 o 
   0   8   5        8.48       10.85      2.49 o 
   1   8   5      158.23      159.29      7.32 o 
   2   8   5      412.21      422.86     19.07 o 
   3   8   5       21.04       29.28      9.83 o 
   4   8   5      149.01      152.41     13.11 o 
   5   8   5       21.45       32.24      8.90 o 
   6   8   5       33.53       40.15      8.36 o 
   7   8   5       30.38       25.52      7.27 o 
 -11   9   5       99.22       85.43     18.17 o 
 -10   9   5       30.66       53.61     14.76 o 
  -9   9   5      193.55      157.44     22.53 o 
  -8   9   5      115.06      118.28      9.79 o 
  -7   9   5      155.60      134.47      4.17 o 
  -6   9   5     2422.85     2333.09     29.45 o 
  -5   9   5      456.32      423.91     14.82 o 
  -4   9   5        2.18        3.12      1.21 o 
  -3   9   5      240.17      245.19      8.66 o 
  -2   9   5        4.29        8.32      5.58 o 
  -1   9   5        0.26        1.68      2.37 o 
   0   9   5      475.39      510.87     12.95 o 
   1   9   5      315.61      304.40     14.71 o 
   2   9   5      437.30      423.14     19.29 o 
   3   9   5      235.10      221.34     27.93 o 
   4   9   5       60.34       56.68      8.58 o 
   5   9   5      116.76      121.85     12.54 o 
   6   9   5       37.03       32.56      7.55 o 
   7   9   5       17.32       14.82     12.43 o 
 -10  10   5        0.65        1.08      6.05 o 
  -9  10   5        5.34        8.72      7.20 o 
  -8  10   5       47.13       33.22     10.70 o 
  -7  10   5      127.93      114.86     17.97 o 
  -6  10   5        1.91        3.53      4.84 o 
  -5  10   5      393.24      378.42     22.46 o 
  -4  10   5      127.73      129.08     17.07 o 
  -3  10   5        3.51        8.91      2.97 o 
  -2  10   5      577.40      638.79     15.64 o 
  -1  10   5        4.18        1.91      1.73 o 
   0  10   5       10.94       12.31      2.87 o 
   1  10   5      102.78      107.77      7.07 o 
   2  10   5      584.84      548.93     23.41 o 
   3  10   5      614.05      608.36     24.52 o 
   4  10   5      162.92      171.49     16.67 o 
   5  10   5        5.62        7.73      4.93 o 
   6  10   5       16.84       26.66     16.92 o 
   7  10   5     1098.54     1199.03     43.24 o 
 -10  11   5        1.57       16.14      9.41 o 
  -9  11   5       17.89        7.91      6.27 o 
  -8  11   5       24.58       20.51      9.93 o 
  -7  11   5      140.02      140.10     20.48 o 
  -6  11   5     1603.94     1576.93     63.86 o 
  -5  11   5      270.71      269.90      7.51 o 
  -4  11   5       22.29       26.58      4.01 o 
  -3  11   5       37.23       36.24      5.16 o 
  -2  11   5      763.49      746.44     18.80 o 
  -1  11   5      152.78      122.88      6.63 o 
   0  11   5      328.92      331.30     13.06 o 
   1  11   5      193.22      186.49     10.52 o 
   2  11   5       14.61       11.32      4.67 o 
   3  11   5        3.50       14.49      5.43 o 
   4  11   5     2017.10     2013.29     47.45 o 
   5  11   5        5.75       11.34     17.06 o 
   6  11   5        1.55        0.26      5.32 o 
   7  11   5       10.06       19.04      7.27 o 
 -10  12   5       90.09       81.35     17.82 o 
  -9  12   5       93.85       82.20     17.21 o 
  -8  12   5       11.05        7.27      5.71 o 
  -7  12   5        7.90       15.35      8.85 o 
  -6  12   5      234.96      237.01     25.46 o 
  -5  12   5      355.69      362.77     10.01 o 
  -4  12   5      679.70      691.98     19.47 o 
  -3  12   5      407.44      437.37     17.55 o 
  -2  12   5       56.06       51.36      4.73 o 
  -1  12   5       27.28       26.18      3.78 o 
   0  12   5        1.76        3.54      3.22 o 
   1  12   5       13.99       16.98      8.68 o 
   2  12   5      112.51      115.63      9.04 o 
   3  12   5      390.73      418.53     17.52 o 
   4  12   5       16.55       19.95      6.39 o 
   5  12   5       65.22       63.06      9.52 o 
   6  12   5       21.51       16.59      6.59 o 
   7  12   5       22.58       29.99     11.09 o 
 -10  13   5       22.60       19.54      7.31 o 
  -9  13   5       96.24      121.58     21.44 o 
  -8  13   5        1.02      -12.29      8.19 o 
  -7  13   5      160.75      140.68     21.22 o 
  -6  13   5      133.75      135.23     20.16 o 
  -5  13   5       85.21       82.27     15.26 o 
  -4  13   5      217.42      223.35     31.12 o 
  -3  13   5       81.21       70.45      7.27 o 
  -2  13   5        0.08        0.23      1.44 o 
  -1  13   5        5.51        3.98      2.07 o 
   0  13   5        2.40        1.27      2.37 o 
   1  13   5      354.05      383.18     18.34 o 
   2  13   5      437.56      463.06     17.81 o 
   3  13   5       40.03       38.78      5.85 o 
   4  13   5      176.20      170.29     12.01 o 
   5  13   5       36.30      102.13     58.14 o 
   6  13   5       25.19       17.46      6.03 o 
 -10  14   5        2.13       18.91      9.99 o 
  -9  14   5        3.66       15.97      8.98 o 
  -8  14   5       16.78       22.31      9.40 o 
  -7  14   5       68.04       51.72     13.64 o 
  -6  14   5      375.28      366.70     33.21 o 
  -5  14   5      102.25      113.10     17.91 o 
  -4  14   5        9.45        6.29      3.62 o 
  -3  14   5       20.72       27.85      4.85 o 
  -2  14   5       18.14       10.60      2.81 o 
  -1  14   5       32.07       38.42      4.53 o 
   0  14   5        8.90       17.67      4.18 o 
   1  14   5      196.16      188.06     13.20 o 
   2  14   5      607.28      601.98     20.42 o 
   3  14   5       56.35       63.60      7.51 o 
   4  14   5       35.07       33.23      5.73 o 
   5  14   5        2.87        2.34      3.24 o 
   6  14   5        0.07        0.19      5.16 o 
  -9  15   5        8.19        4.37      6.38 o 
  -8  15   5        0.27       -2.07      6.37 o 
  -7  15   5       15.84       12.10      8.17 o 
  -6  15   5       12.91       22.29     10.76 o 
  -5  15   5      129.97      131.12     19.46 o 
  -4  15   5       13.65       12.35      3.01 o 
  -3  15   5        8.75        9.83      3.26 o 
  -2  15   5      129.47      130.69      6.76 o 
  -1  15   5        0.04       -0.70      1.81 o 
   0  15   5      740.86      678.54     22.96 o 
   1  15   5       12.02       15.90      4.74 o 
   2  15   5       88.67       99.68     12.85 o 
   3  15   5       11.11       12.17      4.22 o 
   4  15   5      117.29      127.21     10.76 o 
   5  15   5       32.28       40.38      6.66 o 
   6  15   5       12.83       28.94      6.51 o 
  -9  16   5       43.28       47.55     15.40 o 
  -8  16   5        0.28        1.47      6.17 o 
  -7  16   5        3.75        9.70      8.75 o 
  -6  16   5        8.16       12.75      8.13 o 
  -5  16   5        7.71        8.04      6.14 o 
  -4  16   5       15.13       15.10      3.23 o 
  -3  16   5      121.80      118.30      9.69 o 
  -2  16   5      113.27      100.10      5.98 o 
  -1  16   5       94.16       83.36      6.48 o 
   0  16   5      457.88      402.91     23.16 o 
   1  16   5       24.24       22.25      9.89 o 
   2  16   5      440.29      470.70     22.18 o 
   3  16   5      393.54      388.38     17.55 o 
   4  16   5        7.57        9.06      3.70 o 
   5  16   5       90.28       89.66      9.56 o 
   6  16   5       95.15      100.16     12.87 o 
  -8  17   5        4.38        8.31      9.32 o 
  -7  17   5        0.12       13.47      8.95 o 
  -6  17   5       31.93       43.59     12.48 o 
  -5  17   5       28.64       13.17      6.93 o 
  -4  17   5      265.87      251.86     27.18 o 
  -3  17   5      176.77      169.76     11.93 o 
  -2  17   5       96.74       78.93      5.33 o 
  -1  17   5       34.11       16.25      3.21 o 
   0  17   5      282.61      227.96     13.86 o 
   1  17   5      343.16      320.21     17.48 o 
   2  17   5      375.76      386.99     20.40 o 
   3  17   5       27.86       45.77     18.16 o 
   4  17   5      109.05      119.23     10.51 o 
   5  17   5        0.27       -3.78      3.74 o 
  -8  18   5        5.44       29.75     12.29 o 
  -7  18   5       47.64       67.65     16.62 o 
  -6  18   5      232.82      255.14     29.91 o 
  -5  18   5      432.09      399.93     36.24 o 
  -4  18   5       36.34       46.24     12.31 o 
  -3  18   5        6.63        1.38      3.58 o 
  -2  18   5        2.22        2.26      1.66 o 
  -1  18   5        0.03        1.60      2.33 o 
   0  18   5      285.10      263.53     15.43 o 
   1  18   5        5.11        8.22      4.61 o 
   2  18   5       66.05       66.94      9.02 o 
   3  18   5       19.57       21.69      5.68 o 
   4  18   5      125.46      145.70     14.61 o 
   5  18   5        3.59       15.07      7.78 o 
  -7  19   5        7.85        3.17      5.59 o 
  -6  19   5       88.79       94.62     19.01 o 
  -5  19   5       60.57       37.84     12.58 o 
  -4  19   5       14.42       15.78      9.00 o 
  -3  19   5      172.08      149.97     21.39 o 
  -2  19   5       48.14       49.50      4.27 o 
  -1  19   5       72.70       76.40     10.44 o 
   0  19   5       43.35       37.84      6.34 o 
   1  19   5        7.34       11.28      4.78 o 
   2  19   5       19.43       16.49      5.20 o 
   3  19   5        0.01       -2.12      4.31 o 
   4  19   5       83.26       94.33     14.46 o 
   5  19   5        6.42       19.97     11.24 o 
  -7  20   5        2.42        0.57      5.78 o 
  -6  20   5        6.86        3.53      5.80 o 
  -5  20   5        0.29       -0.53      6.47 o 
  -4  20   5        5.47       11.10      7.07 o 
  -3  20   5       11.91       11.28      7.15 o 
  -2  20   5        1.03      -10.71      7.14 o 
  -1  20   5       10.11       16.05      4.43 o 
   0  20   5        0.69        2.50      4.26 o 
   1  20   5       93.43       94.36     10.11 o 
   2  20   5       92.27       94.36     10.67 o 
   3  20   5      104.37      121.75     12.61 o 
   4  20   5       92.11       99.00     11.66 o 
  -7  21   5       14.22       32.20     13.23 o 
  -6  21   5        7.44        5.05      5.63 o 
  -5  21   5       19.73       27.27     11.56 o 
  -4  21   5        9.46        1.04      6.39 o 
  -3  21   5        7.32       14.65      8.54 o 
  -2  21   5       24.66       10.56      6.34 o 
  -1  21   5      123.08       97.73     18.28 o 
   0  21   5       39.09       24.40     11.33 o 
   1  21   5       32.08       23.33      6.47 o 
   2  21   5       45.83       53.08      8.20 o 
   3  21   5       24.56       34.04      7.59 o 
   4  21   5       33.30       56.19     12.37 o 
  -6  22   5       11.76       14.53      8.26 o 
  -5  22   5       11.36        7.35      6.77 o 
  -4  22   5        1.27       -0.69      4.54 o 
  -3  22   5       11.58       11.20      8.12 o 
  -2  22   5      105.03       87.85     17.19 o 
  -1  22   5       79.64       81.33     16.29 o 
   0  22   5        2.58        6.34      5.54 o 
   1  22   5      101.95       96.71     20.98 o 
   2  22   5      155.57      148.56     13.43 o 
   3  22   5        7.83        6.15      5.87 o 
  -5  23   5      107.22      138.66     23.42 o 
  -4  23   5        4.32       14.11      8.54 o 
  -3  23   5      371.69      375.57     36.41 o 
  -2  23   5      220.65      247.08     29.06 o 
  -1  23   5       60.63       79.19     16.67 o 
   0  23   5       11.36       19.91      9.20 o 
   1  23   5      180.45      209.43     26.48 o 
   2  23   5        2.73        6.20     10.39 o 
   3  23   5        7.71       29.89      9.58 o 
  -5  24   5       59.06       81.03     18.30 o 
  -4  24   5        1.73      -13.35      8.90 o 
  -3  24   5       41.35       32.99     12.37 o 
  -2  24   5        0.18       -3.74      5.65 o 
  -1  24   5        2.63        9.97      7.30 o 
   0  24   5       26.93       43.97     12.69 o 
   1  24   5        7.09       -0.03      4.57 o 
   2  24   5       32.28       32.92     10.89 o 
  -4  25   5       13.67        4.35      6.22 o 
  -3  25   5      800.07      885.02     57.75 o 
  -2  25   5      277.04      308.26     33.61 o 
  -1  25   5      177.16      216.30     27.46 o 
   0  25   5       28.29       19.03      8.55 o 
   1  25   5      175.26      213.93     26.33 o 
  -2  26   5        7.06        0.85      4.39 o 
  -1  26   5       40.73       24.29     10.56 o 
 -11   0   6      404.49      386.48     31.99 o 
 -10   0   6     1266.78     1318.16     54.93 o 
  -9   0   6       26.31       21.04      7.45 o 
  -8   0   6       11.92        2.85      2.48 o 
  -7   0   6      574.44      547.93     31.77 o 
  -6   0   6      642.81      625.13     33.13 o 
  -5   0   6      249.94      253.02     13.87 o 
  -4   0   6      401.59      353.80     29.20 o 
  -3   0   6      221.50      231.30     12.92 o 
  -2   0   6       16.11       18.37      4.02 o 
  -1   0   6      383.63      383.16     16.25 o 
   0   0   6      704.38      665.67     22.23 o 
   1   0   6     1134.56     1148.55     30.33 o 
   2   0   6      507.82      525.22     31.46 o 
   3   0   6       42.78       24.85      8.43 o 
   4   0   6      105.90       74.08     14.06 o 
   5   0   6      124.88      129.22     19.35 o 
   6   0   6       41.53       78.71     15.46 o 
   7   0   6       48.39       40.34     11.98 o 
 -11   1   6       26.86       47.70     12.59 o 
 -10   1   6       10.67       12.80      8.58 o 
  -9   1   6      197.85      200.74     14.79 o 
  -8   1   6        9.28        7.67      4.34 o 
  -7   1   6       10.25        7.98      2.82 o 
  -6   1   6       29.23       30.42      5.08 o 
  -5   1   6       11.06        7.44      2.14 o 
  -4   1   6      862.30      934.66     18.32 o 
  -3   1   6     1257.08     1318.53     21.66 o 
  -2   1   6       36.01       40.07      3.74 o 
  -1   1   6       56.36       60.16      4.76 o 
   0   1   6       31.55       30.50      3.82 o 
   1   1   6       64.04       75.06     11.15 o 
   2   1   6       55.07       57.36      8.39 o 
   3   1   6       21.79       13.90      6.75 o 
   4   1   6       99.16       95.22     10.92 o 
   5   1   6       75.99       50.22     10.58 o 
   6   1   6        0.15       -1.93      4.75 o 
   7   1   6       26.81       24.92     21.50 o 
 -11   2   6       88.65      110.56     18.02 o 
 -10   2   6      886.12      949.88     32.72 o 
  -9   2   6       75.26       76.38      9.33 o 
  -8   2   6      419.00      361.19     30.19 o 
  -7   2   6       71.09       49.87      5.77 o 
  -6   2   6      395.47      413.69     14.68 o 
  -5   2   6       75.61       79.24      5.55 o 
  -4   2   6      522.64      529.22     13.71 o 
  -3   2   6      105.10       89.68      6.63 o 
  -2   2   6      334.57      338.66     13.49 o 
  -1   2   6     1056.49     1081.13     19.14 o 
   0   2   6       15.79        9.09      2.98 o 
   1   2   6       11.12       14.52      5.22 o 
   2   2   6       19.48       18.91      5.68 o 
   3   2   6        2.84        5.27      4.12 o 
   4   2   6      494.98      462.43     23.33 o 
   5   2   6       16.36       10.76      5.69 o 
   6   2   6      140.60      137.03     14.76 o 
   7   2   6        1.17        3.59      4.40 o 
 -11   3   6        4.21       25.82      9.48 o 
 -10   3   6       10.15       10.17      5.59 o 
  -9   3   6       97.71       95.88     10.19 o 
  -8   3   6       10.03       18.24      5.05 o 
  -7   3   6        0.90        0.57      2.43 o 
  -6   3   6       52.60      130.99      7.44 o 
  -5   3   6       21.76       22.38      3.55 o 
  -4   3   6        6.49        8.62      2.05 o 
  -3   3   6     1237.09     1346.85     24.69 o 
  -2   3   6       53.28       53.70      4.47 o 
  -1   3   6        0.26        3.20      2.27 o 
   0   3   6      176.80      214.82      9.17 o 
   1   3   6      226.18      243.43     11.76 o 
   2   3   6        5.51        5.71      3.86 o 
   3   3   6      102.72      211.88     15.38 o 
   4   3   6      342.15      312.26     19.36 o 
   5   3   6       96.98       95.70     17.71 o 
   6   3   6       34.07       30.99      7.88 o 
   7   3   6        5.86        7.36      6.08 o 
 -11   4   6       15.18       28.77      9.98 o 
 -10   4   6        0.12        3.12      9.68 o 
  -9   4   6        9.12        4.74      3.28 o 
  -8   4   6      128.21      141.94     11.69 o 
  -7   4   6       60.79       50.55      7.00 o 
  -6   4   6        0.00        0.92      1.72 o 
  -5   4   6      215.67      230.33      9.09 o 
  -4   4   6      162.65      168.50      7.71 o 
  -3   4   6       70.36       69.76      5.80 o 
  -2   4   6      115.52      126.07      6.57 o 
  -1   4   6       53.40       45.44      4.26 o 
   0   4   6        3.20        5.95      4.01 o 
   1   4   6       99.55      104.63      8.52 o 
   2   4   6       37.33       14.19      9.51 o 
   3   4   6      105.97       86.94     10.12 o 
   4   4   6       15.06        4.96      5.61 o 
   5   4   6        9.24        5.22      4.89 o 
   6   4   6       87.27       61.83     10.15 o 
   7   4   6       11.33       21.15     10.25 o 
 -11   5   6       17.13       17.31      9.05 o 
 -10   5   6        4.27       20.80      9.04 o 
  -9   5   6        3.81        4.35      2.45 o 
  -8   5   6       90.36       81.98      8.72 o 
  -7   5   6      487.02      445.75     14.62 o 
  -6   5   6      884.55      872.51     19.70 o 
  -5   5   6      137.33      135.71      6.98 o 
  -4   5   6        0.22        4.28      1.97 o 
  -3   5   6     1113.80     1128.92     38.85 o 
  -2   5   6       14.05        8.64      2.29 o 
  -1   5   6      536.10      523.67     15.42 o 
   0   5   6      307.26      289.76     10.59 o 
   1   5   6     1078.21     1134.71     25.08 o 
   2   5   6      613.98      575.63     23.63 o 
   3   5   6       32.30       32.71      6.37 o 
   4   5   6      189.32      181.90     14.93 o 
   5   5   6      111.55      127.29     43.22 o 
   6   5   6      215.07      218.49     23.33 o 
   7   5   6        4.12        4.74      7.09 o 
 -11   6   6        0.12       -7.23      6.74 o 
 -10   6   6       15.33       12.44      8.18 o 
  -9   6   6      213.66      224.08     14.68 o 
  -8   6   6       42.40       38.83     16.39 o 
  -7   6   6      565.06      547.61     15.62 o 
  -6   6   6       63.89      143.82      7.89 o 
  -5   6   6        5.29        5.16      1.93 o 
  -4   6   6      189.91      186.20      7.89 o 
  -3   6   6      375.59      566.71     42.96 o 
  -2   6   6        2.75        2.58      1.79 o 
  -1   6   6      169.49      169.84      7.22 o 
   0   6   6      802.48      871.29     20.82 o 
   1   6   6       44.69       50.94      6.11 o 
   2   6   6     2969.24     2928.29     53.41 o 
   3   6   6      217.59      200.14     22.48 o 
   4   6   6       11.78       13.46      5.73 o 
   5   6   6      300.62      377.54     82.94 o 
   6   6   6        7.01       18.09      7.19 o 
   7   6   6       18.32       19.64      9.30 o 
 -11   7   6      228.88      304.57     32.59 o 
 -10   7   6        1.30       12.14      7.80 o 
  -9   7   6        6.54       13.64      8.62 o 
  -8   7   6      220.96      233.88     19.00 o 
  -7   7   6       81.57       78.29      5.73 o 
  -6   7   6      440.24      416.43     12.34 o 
  -5   7   6      131.83      115.91      6.48 o 
  -4   7   6     2053.07     2061.05     27.50 o 
  -3   7   6      585.14      585.02     15.79 o 
  -2   7   6       99.72      112.06      6.21 o 
  -1   7   6       23.05       14.41      2.58 o 
   0   7   6       11.59        7.05      3.38 o 
   1   7   6      846.62      840.07     22.87 o 
   2   7   6     2028.54     1987.85     80.08 o 
   3   7   6      666.28      642.95     26.62 o 
   4   7   6      222.05      225.00     16.83 o 
   5   7   6       45.12       51.52      9.71 o 
   6   7   6      131.90      146.45     15.54 o 
 -11   8   6       43.67       52.38     15.04 o 
 -10   8   6        1.62       11.42      7.80 o 
  -9   8   6      498.43      496.73     39.14 o 
  -8   8   6      337.61      342.17     11.09 o 
  -7   8   6      119.25      113.53      6.29 o 
  -6   8   6       81.48       84.98      5.23 o 
  -5   8   6        1.57       -1.16      1.70 o 
  -4   8   6     1260.82     1246.18     23.80 o 
  -3   8   6      134.78      140.75      9.09 o 
  -2   8   6       36.59       39.26      8.31 o 
  -1   8   6      188.99      177.68      9.29 o 
   0   8   6       87.96      103.20      6.90 o 
   1   8   6      197.58      176.43     10.64 o 
   2   8   6      272.31      270.04     16.55 o 
   3   8   6       22.38       18.43      5.81 o 
   4   8   6       26.33       19.74      5.78 o 
   5   8   6        2.82        1.94      4.70 o 
   6   8   6        7.13       14.07      6.06 o 
 -10   9   6        0.03       -2.38      5.52 o 
  -9   9   6        2.19        2.94      6.67 o 
  -8   9   6      903.50      953.72     53.18 o 
  -7   9   6      111.96      113.66      4.26 o 
  -6   9   6       43.67       83.83     11.53 o 
  -5   9   6       39.21       40.71      3.27 o 
  -4   9   6       10.36       10.30      4.34 o 
  -3   9   6      163.98      225.03     54.54 o 
  -2   9   6      312.98      335.41     11.59 o 
  -1   9   6        0.01        6.37      3.09 o 
   0   9   6       11.42       16.46      3.40 o 
   1   9   6      325.38      338.90     16.26 o 
   2   9   6        3.59       -1.80      3.92 o 
   3   9   6      603.96      658.68     27.25 o 
   4   9   6       66.98       63.13      9.40 o 
   5   9   6        4.39       10.43      5.76 o 
   6   9   6      211.99      228.40     19.17 o 
 -10  10   6       53.70       84.24     18.50 o 
  -9  10   6        8.74        8.42      5.56 o 
  -8  10   6        0.56       -3.80      6.83 o 
  -7  10   6       58.63       65.60      5.38 o 
  -6  10   6      162.70      173.73     10.26 o 
  -5  10   6        0.73        2.44      3.02 o 
  -4  10   6        7.25        9.28      4.67 o 
  -3  10   6       55.31       55.10      8.88 o 
  -2  10   6       64.67       68.64      5.60 o 
  -1  10   6        6.11        5.29      2.95 o 
   0  10   6       69.98       79.37      9.08 o 
   1  10   6       34.02       24.21      4.39 o 
   2  10   6       22.64       26.78      8.22 o 
   3  10   6       32.13       43.05      7.55 o 
   4  10   6       32.43       28.90      6.82 o 
   5  10   6        1.72        3.67      4.44 o 
   6  10   6        2.66       -0.91      5.08 o 
 -10  11   6        1.17        1.91      5.48 o 
  -9  11   6       40.02       24.95     12.15 o 
  -8  11   6      102.32       62.79     15.17 o 
  -7  11   6      276.57      292.79     29.90 o 
  -6  11   6      337.37      322.57     12.83 o 
  -5  11   6      498.08      470.10     18.14 o 
  -4  11   6       32.77       29.49      9.62 o 
  -3  11   6       33.27       27.04      4.50 o 
  -2  11   6       50.18       53.03      5.15 o 
  -1  11   6       87.60       81.30      6.75 o 
   0  11   6       44.73       30.59     10.70 o 
   1  11   6       81.39       79.09      7.78 o 
   2  11   6        3.29       -0.13      3.21 o 
   3  11   6      417.31      413.66     21.95 o 
   4  11   6        0.02       -1.01      4.98 o 
   5  11   6       15.59       12.70      8.13 o 
   6  11   6      161.28      220.30     19.04 o 
 -10  12   6        6.00       -1.58      6.38 o 
  -9  12   6      122.27      116.71     20.79 o 
  -8  12   6       43.16       24.52     10.55 o 
  -7  12   6      320.05      293.38     30.33 o 
  -6  12   6      318.91      315.29      7.68 o 
  -5  12   6     1422.80     1432.19     22.71 o 
  -4  12   6        1.06       -1.09      2.53 o 
  -3  12   6       95.01      114.92     10.22 o 
  -2  12   6        7.62       11.72      2.65 o 
  -1  12   6        1.31        4.89      2.72 o 
   0  12   6       54.42       81.97      9.10 o 
   1  12   6      135.94      144.72     10.22 o 
   2  12   6      128.36      111.88      9.64 o 
   3  12   6      150.43      150.30     11.52 o 
   4  12   6       43.65       44.35      8.09 o 
   5  12   6       58.52       62.51     10.25 o 
   6  12   6       24.26       38.56      8.91 o 
 -10  13   6       28.77       21.87     10.44 o 
  -9  13   6        4.49        6.07      7.23 o 
  -8  13   6       30.67       33.49     11.52 o 
  -7  13   6       20.28       27.61     10.53 o 
  -6  13   6      222.69      234.07     26.85 o 
  -5  13   6     1404.49     1398.51     36.68 o 
  -4  13   6     1356.25     1338.05     32.30 o 
  -3  13   6       49.93       42.87      6.77 o 
  -2  13   6      715.73      710.96     26.18 o 
  -1  13   6        0.00        1.18      2.58 o 
   0  13   6        6.84        7.42      4.23 o 
   1  13   6       40.28       31.65      6.88 o 
   2  13   6      281.38      272.53     14.69 o 
   3  13   6     1263.70     1286.96     32.98 o 
   4  13   6      108.25      119.26     10.99 o 
   5  13   6       24.77       26.49      7.65 o 
   6  13   6        0.26       18.38      9.26 o 
  -9  14   6        4.32        1.42      6.39 o 
  -8  14   6        0.00       -3.05      6.96 o 
  -7  14   6      107.20      132.12     21.46 o 
  -6  14   6      202.91      207.19     25.38 o 
  -5  14   6      164.05      155.04      6.89 o 
  -4  14   6       23.29       16.61      4.18 o 
  -3  14   6        0.32        1.10      3.50 o 
  -2  14   6       24.23       19.84      3.23 o 
  -1  14   6     1392.63     1323.21     27.04 o 
   0  14   6      996.09      997.15     29.97 o 
   1  14   6       40.30       35.75      6.28 o 
   2  14   6      419.51      412.17     20.44 o 
   3  14   6      337.67      336.82     24.42 o 
   4  14   6        0.01       -1.80      4.25 o 
   5  14   6      186.92      199.06     14.52 o 
  -9  15   6       79.54      111.52     21.76 o 
  -8  15   6      157.96      168.76     25.50 o 
  -7  15   6       68.18       64.92     15.81 o 
  -6  15   6       16.01       20.59     10.27 o 
  -5  15   6      802.63      816.29     31.43 o 
  -4  15   6       27.26       33.59      5.29 o 
  -3  15   6       58.76       57.16      7.55 o 
  -2  15   6       16.90       13.37      2.87 o 
  -1  15   6      814.30      815.34     40.48 o 
   0  15   6        0.01       29.33      6.87 o 
   1  15   6       53.64       70.81      9.01 o 
   2  15   6      179.65      180.12     14.77 o 
   3  15   6        0.09        4.44      3.67 o 
   4  15   6        9.14        5.43      3.47 o 
   5  15   6       94.03       96.53     10.33 o 
  -8  16   6        4.32       10.73      9.49 o 
  -7  16   6        8.80        2.29      6.46 o 
  -6  16   6       50.67       43.71     13.01 o 
  -5  16   6      274.64      258.34     28.83 o 
  -4  16   6      286.11      253.32     27.76 o 
  -3  16   6        0.08       -1.51      4.36 o 
  -2  16   6        5.85        4.74      1.96 o 
  -1  16   6        6.56        5.81      3.61 o 
   0  16   6      186.52      179.68     13.10 o 
   1  16   6       28.17       30.91      7.24 o 
   2  16   6        8.75        6.24      5.26 o 
   3  16   6        0.09       -3.29      3.50 o 
   4  16   6        7.50        4.35      3.58 o 
   5  16   6       10.74       10.51      4.32 o 
  -8  17   6        1.56       -1.34      6.02 o 
  -7  17   6       78.23      103.34     20.89 o 
  -6  17   6       67.47       71.17     17.06 o 
  -5  17   6        4.60        4.18      5.70 o 
  -4  17   6        2.02        3.42      5.55 o 
  -3  17   6       23.92        6.00      6.37 o 
  -2  17   6       18.38       14.31      4.11 o 
  -1  17   6       24.09       15.12      4.27 o 
   0  17   6       85.97       91.12     15.50 o 
   1  17   6        0.60       -1.89      3.65 o 
   2  17   6        5.38        8.78      3.70 o 
   3  17   6        0.56        5.00      8.37 o 
   4  17   6      207.29      207.49     14.42 o 
  -8  18   6       55.27       72.32     18.33 o 
  -7  18   6        0.48        5.30      5.99 o 
  -6  18   6       56.10       48.55     14.81 o 
  -5  18   6       46.79       63.93     15.20 o 
  -4  18   6      118.87       90.93     17.60 o 
  -3  18   6        0.12        2.14      6.24 o 
  -2  18   6      106.16       99.63     18.28 o 
  -1  18   6       15.86       19.95      4.86 o 
   0  18   6       42.36       49.39      7.47 o 
   1  18   6       22.78       15.32      5.21 o 
   2  18   6       70.05       78.88     10.20 o 
   3  18   6      119.58      161.51     15.03 o 
   4  18   6      181.38      196.54     25.07 o 
  -7  19   6       44.74       59.34     15.23 o 
  -6  19   6      137.43      163.92     25.46 o 
  -5  19   6       32.56       59.40     15.29 o 
  -4  19   6      163.91      174.87     24.71 o 
  -3  19   6      345.65      289.81     30.99 o 
  -2  19   6       43.82       32.81     11.70 o 
  -1  19   6        5.61        1.96      8.38 o 
   0  19   6       62.98       64.17      8.40 o 
   1  19   6        4.87        7.86      4.88 o 
   2  19   6        7.15        4.40      4.00 o 
   3  19   6       64.77       83.21     11.27 o 
   4  19   6       44.72       53.45      9.49 o 
  -7  20   6      455.52      439.07     42.70 o 
  -6  20   6       54.43       80.38     18.31 o 
  -5  20   6        6.48        0.56      6.26 o 
  -4  20   6      109.44      101.29     19.32 o 
  -3  20   6       20.44       44.67     13.14 o 
  -2  20   6       42.47       39.42     12.26 o 
  -1  20   6       39.34       48.14     13.50 o 
   0  20   6      110.10      115.15     11.03 o 
   1  20   6       45.17       30.48      6.25 o 
   2  20   6        2.82        3.45      7.34 o 
   3  20   6       86.94      125.10     13.43 o 
  -6  21   6       64.49       78.77     19.41 o 
  -5  21   6        4.96        6.28      7.89 o 
  -4  21   6       79.39       69.65     16.87 o 
  -3  21   6       76.24      101.79     19.33 o 
  -2  21   6       44.70       53.96     14.11 o 
  -1  21   6       56.44       60.27     15.55 o 
   0  21   6        3.23        2.27      5.82 o 
   1  21   6        0.82       -0.18      3.61 o 
   2  21   6      157.28      159.04     14.46 o 
   3  21   6        1.18       10.99      7.04 o 
  -5  22   6        0.04        1.75      5.83 o 
  -4  22   6       37.58       38.68     12.41 o 
  -3  22   6        0.29       -8.20      7.45 o 
  -2  22   6       14.37       13.23      7.25 o 
  -1  22   6       68.73       61.39     15.39 o 
   0  22   6      130.66      158.19     23.84 o 
   1  22   6       16.14       32.55     11.31 o 
   2  22   6      273.93      276.05     30.81 o 
  -5  23   6        6.54       15.69      9.24 o 
  -4  23   6        1.03       -7.78      7.97 o 
  -3  23   6      243.78      324.98     35.27 o 
  -2  23   6       21.79       33.99     12.36 o 
  -1  23   6       25.49       37.37     12.97 o 
   0  23   6       76.30       97.72     19.17 o 
   1  23   6      256.42      227.66     28.66 o 
  -4  24   6        0.01        5.56      6.42 o 
  -3  24   6      123.83      179.55     27.08 o 
  -2  24   6        1.55        5.31      5.97 o 
  -1  24   6        0.88      -10.29      8.39 o 
   0  24   6       84.69      105.46     19.92 o 
 -10   1   7        0.84        3.68      3.43 o 
  -9   1   7       18.88       16.86      4.95 o 
  -8   1   7       94.33       99.71     10.56 o 
  -7   1   7      329.45      315.40     14.23 o 
  -6   1   7        0.30       -1.93      2.39 o 
  -5   1   7      160.37      148.09      8.15 o 
  -4   1   7        7.92        5.69      2.19 o 
  -3   1   7      705.89      745.40     20.05 o 
  -2   1   7       64.47       64.02      5.17 o 
  -1   1   7       39.42       43.59      5.75 o 
   0   1   7        7.81        7.35      3.87 o 
   1   1   7       57.10       49.25      7.48 o 
   2   1   7       73.06       64.60      9.10 o 
   3   1   7       23.74       33.23      7.15 o 
   4   1   7       17.66       16.99      6.06 o 
   5   1   7       69.55       68.98     11.09 o 
   6   1   7       36.26       35.07      8.44 o 
 -11   2   7        1.10       -1.58      4.71 o 
 -10   2   7       68.05       52.11     12.44 o 
  -9   2   7       13.08        9.53      7.62 o 
  -8   2   7       20.22       26.79      4.49 o 
  -7   2   7        4.40        4.45      2.69 o 
  -6   2   7       34.63       26.96      4.07 o 
  -5   2   7      191.31      201.22     14.35 o 
  -4   2   7      206.17      202.89      9.31 o 
  -3   2   7      252.79      267.86     12.19 o 
  -2   2   7       13.50        8.57      2.95 o 
  -1   2   7        3.26        5.33      2.77 o 
   0   2   7       21.62       14.46     10.60 o 
   1   2   7        1.06        4.93      6.44 o 
   2   2   7       37.39       38.96      7.10 o 
   3   2   7        5.18        8.97      4.73 o 
   4   2   7      119.70      108.72     12.34 o 
   5   2   7        8.84        8.95      4.99 o 
   6   2   7       33.03       38.41      8.87 o 
 -11   3   7      152.29      187.50     23.91 o 
 -10   3   7       19.98       12.47      6.83 o 
  -9   3   7       38.69       60.28     19.01 o 
  -8   3   7       40.62       31.36      4.80 o 
  -7   3   7        6.68        8.13      2.96 o 
  -6   3   7       20.89       19.54      3.61 o 
  -5   3   7        0.16        0.96      1.94 o 
  -4   3   7      182.02      176.45      8.67 o 
  -3   3   7       39.45       40.34      4.93 o 
  -2   3   7      466.31      465.02     12.41 o 
  -1   3   7      336.44      314.33     13.09 o 
   0   3   7      811.57      792.15     27.17 o 
   1   3   7       43.84       56.00      8.31 o 
   2   3   7        9.67       -1.71      6.05 o 
   3   3   7       15.01       13.33      7.73 o 
   4   3   7      200.76      158.64     15.06 o 
   5   3   7       55.85       40.72      8.88 o 
   6   3   7      171.17      194.95     45.14 o 
 -11   4   7      106.36      132.21     20.64 o 
 -10   4   7        5.76       -4.96      6.39 o 
  -9   4   7       56.79       59.05      8.23 o 
  -8   4   7        4.23        2.50      3.28 o 
  -7   4   7      190.31      217.74     11.61 o 
  -6   4   7        0.10        0.94      2.08 o 
  -5   4   7       12.26        8.06      2.76 o 
  -4   4   7       20.00       21.76      3.20 o 
  -3   4   7       96.38       87.68      7.12 o 
  -2   4   7       37.83       52.48      5.45 o 
  -1   4   7       15.29       17.23      3.78 o 
   0   4   7      558.89      553.01     18.04 o 
   1   4   7      130.56      137.79     12.18 o 
   2   4   7      678.66      674.60     27.43 o 
   3   4   7      280.11      269.61     18.37 o 
   4   4   7       89.53       99.82     12.07 o 
   5   4   7       22.49       22.39      7.05 o 
   6   4   7       17.65       17.59      6.63 o 
 -11   5   7      170.44      193.62     25.51 o 
 -10   5   7      155.64      122.49     19.89 o 
  -9   5   7        7.83        5.71      6.50 o 
  -8   5   7       58.58       57.58      8.03 o 
  -7   5   7        2.43        2.16      2.13 o 
  -6   5   7        4.84        1.94      3.25 o 
  -5   5   7      261.89      264.45     14.32 o 
  -4   5   7       38.45       42.72      4.90 o 
  -3   5   7      123.93      118.44     14.02 o 
  -2   5   7      606.72      625.00     17.92 o 
  -1   5   7      218.68      212.84     10.79 o 
   0   5   7       56.66       53.15      6.14 o 
   1   5   7      455.90      417.00     20.75 o 
   2   5   7       25.02       40.43     12.31 o 
   3   5   7       37.26       33.91     10.23 o 
   4   5   7        9.00       -0.21      5.13 o 
   5   5   7       18.53       22.88      8.62 o 
 -11   6   7      144.00      148.93     25.91 o 
 -10   6   7        3.03        1.89      6.39 o 
  -9   6   7       58.39       49.93     12.93 o 
  -8   6   7      102.62       97.98      9.85 o 
  -7   6   7        0.34        1.27      1.97 o 
  -6   6   7        2.82        2.25      2.00 o 
  -5   6   7        0.30        1.63      2.05 o 
  -4   6   7      530.01      500.64     15.90 o 
  -3   6   7       83.32       92.98      6.73 o 
  -2   6   7      151.49      147.00      8.76 o 
  -1   6   7      282.87      306.13     11.72 o 
   0   6   7      435.19      448.97     20.97 o 
   1   6   7      260.69      248.65     16.12 o 
   2   6   7        8.80        4.17      4.78 o 
   3   6   7      194.28      149.71     14.03 o 
   4   6   7      371.04      380.89     23.25 o 
   5   6   7       41.06       54.51     14.28 o 
 -10   7   7       21.15       33.77     11.16 o 
  -9   7   7      109.27      126.74     20.23 o 
  -8   7   7       30.83       26.94      5.22 o 
  -7   7   7       64.07      164.83     14.61 o 
  -6   7   7       73.43       66.50      5.61 o 
  -5   7   7      757.19      761.64     18.56 o 
  -4   7   7     1567.84     1580.08     32.49 o 
  -3   7   7       19.21       29.55      3.98 o 
  -2   7   7       14.40       13.11      5.32 o 
  -1   7   7      302.70      301.74     11.67 o 
   0   7   7        1.48       48.45     16.73 o 
   1   7   7       30.66       19.59      5.60 o 
   2   7   7      715.81      782.97     29.79 o 
   3   7   7        7.46        8.51     12.23 o 
   4   7   7       49.40       54.97      9.35 o 
   5   7   7        0.58       -6.15      6.15 o 
 -10   8   7        8.93        0.54      5.72 o 
  -9   8   7      136.02      108.07     19.29 o 
  -8   8   7      175.17      119.27     19.15 o 
  -7   8   7        2.52        0.46      2.29 o 
  -6   8   7      482.54      497.99     14.00 o 
  -5   8   7      704.97      688.19     16.93 o 
  -4   8   7       60.80       67.61      7.03 o 
  -3   8   7      448.44      459.42     14.14 o 
  -2   8   7       31.73       31.68      4.55 o 
  -1   8   7        5.06        6.47      3.96 o 
   0   8   7        5.81        3.52      2.65 o 
   1   8   7      352.30      354.55     27.09 o 
   2   8   7       15.26        6.84      4.60 o 
   3   8   7       60.15       60.97     13.23 o 
   4   8   7       98.44       91.90     11.91 o 
   5   8   7      376.04      405.94     25.39 o 
 -10   9   7        2.01       -8.01      7.37 o 
  -9   9   7        9.07        0.17      5.16 o 
  -8   9   7        0.02        7.31      7.55 o 
  -7   9   7      177.78      181.14     12.19 o 
  -6   9   7      623.85      612.78     14.00 o 
  -5   9   7        0.06        6.17      2.34 o 
  -4   9   7       87.69       86.56      7.41 o 
  -3   9   7       38.70       29.82      4.07 o 
  -2   9   7      221.79      213.52     10.56 o 
  -1   9   7       13.02       15.83      5.30 o 
   0   9   7        0.02        0.49      2.61 o 
   1   9   7       51.17       46.29     11.23 o 
   2   9   7       45.98       45.33     14.10 o 
   3   9   7        0.41        8.33     15.07 o 
   4   9   7       78.82       74.02     10.80 o 
   5   9   7      181.43      184.63     17.47 o 
 -10  10   7      186.14      203.09     27.79 o 
  -9  10   7       45.94       45.79     13.10 o 
  -8  10   7      662.65      683.17     47.15 o 
  -7  10   7      196.71      194.42     11.89 o 
  -6  10   7       43.02       34.12      5.83 o 
  -5  10   7     2773.70     2791.28     28.93 o 
  -4  10   7       69.52       85.88      9.19 o 
  -3  10   7        1.36        2.68      2.35 o 
  -2  10   7       32.35       31.56      6.60 o 
  -1  10   7        1.45        1.32      2.94 o 
   0  10   7      106.21      105.85      7.68 o 
   1  10   7       39.48       33.44      5.65 o 
   2  10   7        5.70       -0.28      4.34 o 
   3  10   7      123.40      109.48     12.38 o 
   4  10   7       72.00       65.20     12.00 o 
   5  10   7        1.55        4.50      5.42 o 
 -10  11   7      246.37      192.62     27.77 o 
  -9  11   7       12.20       14.76      8.04 o 
  -8  11   7       34.35       28.96     11.05 o 
  -7  11   7       38.70       32.55     11.28 o 
  -6  11   7      111.96      103.97      9.22 o 
  -5  11   7        3.40       -1.27      7.64 o 
  -4  11   7       18.16        8.53      3.78 o 
  -3  11   7        0.52       -0.90      2.16 o 
  -2  11   7      196.10      211.39     10.55 o 
  -1  11   7      135.68      144.38      9.59 o 
   0  11   7       85.87       73.41      9.19 o 
   1  11   7       98.62       91.04      8.77 o 
   2  11   7       33.29       20.89      7.82 o 
   3  11   7      180.30      185.92     15.91 o 
   4  11   7        9.87       -6.40      6.57 o 
   5  11   7      389.13      415.14     25.99 o 
 -10  12   7       18.36       18.31      8.61 o 
  -9  12   7       67.65       95.79     19.51 o 
  -8  12   7      120.86      120.56     21.22 o 
  -7  12   7        0.26      -16.24     10.82 o 
  -6  12   7      261.15      271.38     21.87 o 
  -5  12   7      370.02      386.75     18.90 o 
  -4  12   7       73.78      105.66     18.11 o 
  -3  12   7       52.13       50.62      6.28 o 
  -2  12   7      142.34      129.12      8.69 o 
  -1  12   7      125.52      113.49     12.66 o 
   0  12   7        5.38       10.07      4.54 o 
   1  12   7      114.55       94.39      9.83 o 
   2  12   7      196.85      216.85     19.66 o 
   3  12   7      601.32      593.64     23.95 o 
   4  12   7       25.29       17.00     13.63 o 
   5  12   7      237.89      264.13     21.19 o 
  -9  13   7       27.18       32.19     11.73 o 
  -8  13   7       33.73       30.16     10.86 o 
  -7  13   7       12.93        3.65      7.91 o 
  -6  13   7       50.71       56.53     14.44 o 
  -5  13   7      714.65      747.36     25.61 o 
  -4  13   7      310.79      288.48     16.89 o 
  -3  13   7       37.25       29.14      3.87 o 
  -2  13   7      302.48      285.64     15.20 o 
  -1  13   7      136.82      125.49     11.12 o 
   0  13   7       26.43       36.04      7.00 o 
   1  13   7        0.12       -1.21      3.52 o 
   2  13   7      250.45      252.99     15.23 o 
   3  13   7      961.71     1032.67     31.72 o 
   4  13   7       21.33       15.58      4.85 o 
   5  13   7       14.36       11.57      6.18 o 
  -9  14   7        6.12        6.47      8.35 o 
  -8  14   7       82.60       71.06     17.04 o 
  -7  14   7        3.15       11.95      7.01 o 
  -6  14   7        7.64       15.06      9.73 o 
  -5  14   7        4.12        9.30      3.76 o 
  -4  14   7       95.34       91.20      9.70 o 
  -3  14   7       55.54       59.18      6.45 o 
  -2  14   7       79.70       64.67      7.53 o 
  -1  14   7      625.56      599.04     23.70 o 
   0  14   7       60.62       87.55     10.01 o 
   1  14   7      117.22      119.40     15.72 o 
   2  14   7      380.07      358.56     18.27 o 
   3  14   7       46.70       51.44      7.61 o 
   4  14   7       31.13       33.60      6.58 o 
  -8  15   7       11.59        3.25      5.55 o 
  -7  15   7      166.67      189.99     26.67 o 
  -6  15   7        7.45       11.25      7.83 o 
  -5  15   7       77.66       84.73     17.33 o 
  -4  15   7       20.60       29.19     10.00 o 
  -3  15   7       33.65       34.37      3.90 o 
  -2  15   7      272.75      237.53     13.65 o 
  -1  15   7        5.57        8.29      4.71 o 
   0  15   7       50.90       61.71      8.56 o 
   1  15   7      174.65      159.45     14.08 o 
   2  15   7       44.08       38.74      8.47 o 
   3  15   7       31.62       26.83      6.09 o 
   4  15   7      108.91       87.03     14.28 o 
  -8  16   7        1.63       -2.66      6.40 o 
  -7  16   7       40.17       61.98     15.72 o 
  -6  16   7       17.49        5.83      5.82 o 
  -5  16   7        3.27        4.23      4.85 o 
  -4  16   7       15.07       11.21      7.37 o 
  -3  16   7        6.25        8.60      6.96 o 
  -2  16   7        1.40        5.38      5.51 o 
  -1  16   7       88.75       78.17     13.62 o 
   0  16   7       50.70       50.10      7.98 o 
   1  16   7        2.16       -1.73      6.91 o 
   2  16   7        1.22        1.29      8.94 o 
   3  16   7      258.58      316.46     18.13 o 
   4  16   7        1.53       -1.74      4.37 o 
  -7  17   7      117.12      132.08     23.77 o 
  -6  17   7        4.46        2.14      6.79 o 
  -5  17   7       20.94       41.70     13.46 o 
  -4  17   7       14.60       11.31      8.13 o 
  -3  17   7      199.40      159.91     23.52 o 
  -2  17   7       37.38       30.08     10.85 o 
  -1  17   7       44.06       67.35      8.18 o 
   0  17   7      172.57      130.51     12.28 o 
   1  17   7        4.24       -1.11      5.89 o 
   2  17   7       98.77      124.77     13.39 o 
   3  17   7        0.76       -8.17     10.31 o 
  -7  18   7      110.35      139.54     24.02 o 
  -6  18   7       60.89       91.41     19.43 o 
  -5  18   7        0.78       -3.00      6.45 o 
  -4  18   7        0.40        3.58      7.73 o 
  -3  18   7       31.89       38.79     13.29 o 
  -2  18   7        8.67        9.61      8.44 o 
  -1  18   7       10.22        6.23      7.99 o 
   0  18   7        4.06       10.09      5.31 o 
   1  18   7        1.67       -3.20      3.72 o 
   2  18   7       34.70       28.06      7.22 o 
   3  18   7       15.11       10.25      6.25 o 
  -6  19   7       31.86       25.71     10.91 o 
  -5  19   7        9.85       -4.85      7.14 o 
  -4  19   7       12.66       18.81      9.46 o 
  -3  19   7       83.49       85.23     17.82 o 
  -2  19   7       33.94       15.65      8.61 o 
  -1  19   7        6.61       10.44      8.70 o 
   0  19   7        0.42       -3.39      5.35 o 
   1  19   7        0.40       -6.99      4.66 o 
   2  19   7        3.27       -3.50      6.27 o 
  -6  20   7      104.81      125.10     23.69 o 
  -5  20   7       47.32       58.14     15.43 o 
  -4  20   7       59.13       67.19     16.93 o 
  -3  20   7       19.04       -5.33      6.80 o 
  -2  20   7       20.70       40.82     13.86 o 
  -1  20   7        5.05        9.99      7.52 o 
   0  20   7       23.06       20.75      9.91 o 
   1  20   7       40.57       29.69     11.42 o 
   2  20   7        1.60        1.25      5.00 o 
  -5  21   7        0.01        8.93      7.54 o 
  -4  21   7      240.64      286.85     33.71 o 
  -3  21   7       46.17       67.37     17.51 o 
  -2  21   7        5.35        0.46      5.44 o 
  -1  21   7       31.95       35.38     13.15 o 
   0  21   7       13.98       13.45      8.49 o 
   1  21   7       72.26       83.36     18.94 o 
  -4  22   7      230.38      268.68     33.06 o 
  -3  22   7      124.39      154.04     24.92 o 
  -2  22   7        9.93       11.68      9.57 o 
  -1  22   7        1.11       -3.79      7.40 o 
   0  22   7       44.22       32.47     12.43 o 
  -3  23   7        4.85       -5.76      7.03 o 
  -2  23   7       13.55       30.42     12.50 o 
  -1  23   7        1.23      -10.92      8.37 o 
 -10   0   8        0.94       -0.68      4.05 o 
  -9   0   8      128.91      100.66     16.39 o 
  -8   0   8       66.08       66.24     12.89 o 
  -7   0   8       40.05       27.60      9.53 o 
  -6   0   8      113.68      130.55     17.66 o 
  -5   0   8       48.68       55.22      7.87 o 
  -4   0   8       51.19       50.73      7.48 o 
  -3   0   8      156.64      136.46     18.51 o 
  -2   0   8     1920.47     2009.58     61.72 o 
  -1   0   8        5.10        2.03      3.84 o 
   0   0   8       82.67       79.75     14.15 o 
   1   0   8      164.57      131.99     17.95 o 
   2   0   8        4.24       15.86      8.06 o 
   3   0   8        0.17       -5.53      6.18 o 
   4   0   8      250.04      243.61     27.69 o 
   5   0   8       19.92       18.18      9.95 o 
 -10   1   8        3.91        0.20      4.10 o 
  -9   1   8       37.38       46.38      7.85 o 
  -8   1   8       16.87       15.63      5.15 o 
  -7   1   8      482.05      464.56     29.43 o 
  -6   1   8       13.78       10.75      3.39 o 
  -5   1   8        0.01       -2.50      4.68 o 
  -4   1   8      259.42      269.45     13.66 o 
  -3   1   8        0.97        3.52      6.00 o 
  -2   1   8      285.05      269.19     16.26 o 
  -1   1   8       57.16       55.55      8.07 o 
   0   1   8       16.78       13.20      5.05 o 
   1   1   8      285.14      309.84     19.25 o 
   2   1   8      101.78      105.19     12.28 o 
   3   1   8       46.22       53.02      9.63 o 
   4   1   8        2.35        1.85      4.96 o 
   5   1   8       76.40       80.52     25.39 o 
 -10   2   8        3.51        0.90      5.30 o 
  -9   2   8       15.80       20.37      8.95 o 
  -8   2   8      198.48      178.74     14.71 o 
  -7   2   8        4.14        0.22      3.93 o 
  -6   2   8      135.41      132.60      9.57 o 
  -5   2   8      212.04      212.02     11.95 o 
  -4   2   8       48.66       44.41      5.68 o 
  -3   2   8      340.32      358.55     18.85 o 
  -2   2   8      101.71      106.06     10.54 o 
  -1   2   8        5.93        1.98      3.61 o 
   0   2   8      127.18      123.63     14.17 o 
   1   2   8       43.44       22.86     11.11 o 
   2   2   8       53.73       56.71     11.58 o 
   3   2   8        0.21       -5.93      5.77 o 
   4   2   8        3.08        3.30      4.65 o 
   5   2   8       80.39       92.25     18.67 o 
 -10   3   8        2.12       -0.44      5.59 o 
  -9   3   8       28.64       22.68      5.85 o 
  -8   3   8      205.19      210.75     24.81 o 
  -7   3   8      361.50      395.25     19.91 o 
  -6   3   8       92.41       92.11      8.75 o 
  -5   3   8       11.03       10.67      4.62 o 
  -4   3   8      138.26      130.60      9.99 o 
  -3   3   8      206.82      222.88     14.81 o 
  -2   3   8       74.22       77.50      6.44 o 
  -1   3   8       82.80       77.51     15.03 o 
   0   3   8      225.20      238.47     16.26 o 
   1   3   8       71.70       71.47      9.58 o 
   2   3   8       53.60       55.64      9.15 o 
   3   3   8        9.76        4.56      7.99 o 
   4   3   8        1.29        9.38      5.86 o 
   5   3   8        0.14      -11.13      7.42 o 
 -10   4   8       11.89       15.28      7.86 o 
  -9   4   8       28.80       26.43      5.70 o 
  -8   4   8       27.00       60.98     21.57 o 
  -7   4   8        1.00        4.43      3.23 o 
  -6   4   8        1.01       -0.01      2.03 o 
  -5   4   8        9.23        5.96      3.65 o 
  -4   4   8       56.74       71.12     10.42 o 
  -3   4   8      581.98      611.88     41.17 o 
  -2   4   8      524.66      549.45     18.74 o 
  -1   4   8      286.05      300.39     17.72 o 
   0   4   8     1653.58     1729.03     43.42 o 
   1   4   8      702.61      726.39     36.06 o 
   2   4   8       32.20       22.86      7.06 o 
   3   4   8      194.48      186.70     17.09 o 
   4   4   8      272.51      328.95     22.97 o 
 -10   5   8       10.54       11.57      8.18 o 
  -9   5   8        0.21        0.79      5.28 o 
  -8   5   8        6.11        1.17      3.36 o 
  -7   5   8       96.50      102.05     11.11 o 
  -6   5   8       19.08       11.12      3.35 o 
  -5   5   8       99.45       89.91     11.24 o 
  -4   5   8        5.56        8.91      3.27 o 
  -3   5   8       81.79       80.97      8.39 o 
  -2   5   8       11.64       16.02      4.07 o 
  -1   5   8       81.43       81.38     19.06 o 
   0   5   8      964.56      940.23     32.18 o 
   1   5   8      353.54      358.33     20.71 o 
   2   5   8        8.61       11.99      5.06 o 
   3   5   8      195.94      159.54     15.34 o 
   4   5   8        2.22       10.01      5.34 o 
 -10   6   8       21.17       31.17     11.73 o 
  -9   6   8      124.93      120.87     19.93 o 
  -8   6   8       44.08       38.32      6.89 o 
  -7   6   8        4.91       11.43      8.97 o 
  -6   6   8        6.58        5.84      3.42 o 
  -5   6   8      136.39      127.49      8.68 o 
  -4   6   8      240.15      238.65     16.17 o 
  -3   6   8      262.39      268.20     12.40 o 
  -2   6   8       22.32       26.89      4.67 o 
  -1   6   8      301.81      300.53     15.31 o 
   0   6   8      207.40      226.92     16.04 o 
   1   6   8        7.56       13.58      5.37 o 
   2   6   8       51.31       47.56      8.71 o 
   3   6   8       36.52       23.85      6.87 o 
   4   6   8        3.79        3.36      5.51 o 
 -10   7   8        4.05        8.79      7.45 o 
  -9   7   8        0.64        5.21      6.28 o 
  -8   7   8       66.20       72.37     15.81 o 
  -7   7   8        5.17        1.16      2.74 o 
  -6   7   8       42.90       43.97      7.51 o 
  -5   7   8        0.98       -1.50      2.34 o 
  -4   7   8       56.42       56.81     10.78 o 
  -3   7   8      163.68      170.25      9.85 o 
  -2   7   8        4.50        4.69      3.03 o 
  -1   7   8      126.61      126.80     13.37 o 
   0   7   8       13.02       14.51      4.74 o 
   1   7   8      185.61      205.60     16.06 o 
   2   7   8      586.33      579.14     27.63 o 
   3   7   8      216.69      180.59     18.59 o 
   4   7   8        7.85        5.13     21.85 o 
 -10   8   8       68.95      102.20     20.39 o 
  -9   8   8      126.64      103.46     19.70 o 
  -8   8   8      150.38      191.95     25.26 o 
  -7   8   8      165.70      163.85     13.38 o 
  -6   8   8        0.02        0.77      3.02 o 
  -5   8   8       96.54       94.65      7.27 o 
  -4   8   8      610.35      694.69     23.42 o 
  -3   8   8      253.10      263.60     24.14 o 
  -2   8   8        6.14        5.63      3.27 o 
  -1   8   8       68.33       60.61      8.70 o 
   0   8   8       79.64       99.83      9.51 o 
   1   8   8       19.93       23.00      6.22 o 
   2   8   8      250.39      226.67     17.63 o 
   3   8   8       40.87       25.35      6.99 o 
   4   8   8      198.70      203.85     18.30 o 
 -10   9   8      643.69      637.84     49.37 o 
  -9   9   8       37.49       42.74     13.64 o 
  -8   9   8        7.02        7.21      7.09 o 
  -7   9   8      105.54      115.63     11.15 o 
  -6   9   8      288.54      279.75     17.68 o 
  -5   9   8      850.40      843.71     31.17 o 
  -4   9   8      333.29      323.64     15.85 o 
  -3   9   8       16.70       12.13      3.38 o 
  -2   9   8        7.37        7.49      3.05 o 
  -1   9   8        0.00       -0.86      3.45 o 
   0   9   8      148.96      143.03     11.16 o 
   1   9   8       32.33       38.63      7.77 o 
   2   9   8        7.79        2.07      4.07 o 
   3   9   8        0.38        7.39      6.89 o 
   4   9   8        3.78       -1.33      5.28 o 
 -10  10   8       33.06       14.60     10.13 o 
  -9  10   8       11.61        0.53      4.83 o 
  -8  10   8       24.66       30.14     10.89 o 
  -7  10   8      195.55      207.70     26.58 o 
  -6  10   8      587.49      609.23     25.58 o 
  -5  10   8      280.22      228.09     16.27 o 
  -4  10   8        2.92       11.15      7.56 o 
  -3  10   8        8.82        6.24      2.62 o 
  -2  10   8       36.63       30.13      5.05 o 
  -1  10   8        4.57        4.48      3.72 o 
   0  10   8       35.31       34.60      5.78 o 
   1  10   8        0.23       -0.56      3.51 o 
   2  10   8        0.36       -5.94      4.42 o 
   3  10   8       71.38       66.43     10.22 o 
   4  10   8       51.50       62.81     10.77 o 
  -9  11   8       29.48       27.00     11.76 o 
  -8  11   8       89.63      121.91     21.51 o 
  -7  11   8       26.28       28.17     11.64 o 
  -6  11   8      329.91      329.79     18.73 o 
  -5  11   8      989.83     1005.92     33.70 o 
  -4  11   8        6.76       16.39      9.55 o 
  -3  11   8       10.93        2.47      4.27 o 
  -2  11   8       71.58       57.18      6.45 o 
  -1  11   8       11.14       10.51      4.45 o 
   0  11   8       43.83       50.88      8.35 o 
   1  11   8       10.83        8.27      4.10 o 
   2  11   8        0.12       -1.48      4.14 o 
   3  11   8       57.99       53.48      9.97 o 
   4  11   8       25.73        5.79      7.75 o 
  -9  12   8      310.04      270.58     32.70 o 
  -8  12   8       13.13       27.24     11.92 o 
  -7  12   8      190.88      149.44     23.36 o 
  -6  12   8        4.98       12.12      8.71 o 
  -5  12   8        0.73       -0.01      3.13 o 
  -4  12   8       99.16      137.11     21.73 o 
  -3  12   8       30.44       35.65      8.44 o 
  -2  12   8       23.18       11.84      4.20 o 
  -1  12   8       10.82        7.84     12.99 o 
   0  12   8       25.19       26.98     10.16 o 
   1  12   8       88.59       84.16      9.27 o 
   2  12   8        8.60        3.72      4.42 o 
   3  12   8        0.09       -0.46      3.97 o 
   4  12   8      109.25      111.88     19.19 o 
  -9  13   8      120.84      149.72     24.60 o 
  -8  13   8       32.61       32.10     12.53 o 
  -7  13   8        5.87       14.34      9.30 o 
  -6  13   8        1.35        2.79      4.78 o 
  -5  13   8       33.58       31.17      6.17 o 
  -4  13   8      141.17      155.32     23.36 o 
  -3  13   8       21.93       28.55      5.24 o 
  -2  13   8        6.81       -1.58      6.81 o 
  -1  13   8      499.47      452.51     22.66 o 
   0  13   8       52.96       67.26      9.52 o 
   1  13   8        8.36        8.76      8.88 o 
   2  13   8      185.11      190.24     14.09 o 
   3  13   8        1.60        3.93      4.92 o 
  -8  14   8        4.50        2.23      6.12 o 
  -7  14   8       38.08       35.95     12.10 o 
  -6  14   8       47.08       53.71     14.19 o 
  -5  14   8       30.00       32.38     12.07 o 
  -4  14   8       74.30       82.83     17.37 o 
  -3  14   8       27.74       21.58     10.32 o 
  -2  14   8        4.93        1.67      3.40 o 
  -1  14   8      322.51      332.33     19.46 o 
   0  14   8       11.29       14.35      5.42 o 
   1  14   8        1.19        5.79      4.33 o 
   2  14   8      154.47      180.34     13.95 o 
   3  14   8       90.69       98.74     10.64 o 
  -8  15   8        0.00        7.01      9.03 o 
  -7  15   8        1.30        0.28      7.18 o 
  -6  15   8       15.85       21.76     10.54 o 
  -5  15   8       51.11       49.80     14.53 o 
  -4  15   8        0.00        4.47      5.34 o 
  -3  15   8      211.77      266.23     31.31 o 
  -2  15   8        0.28        3.81      3.05 o 
  -1  15   8      156.24      131.49     12.28 o 
   0  15   8      190.78      194.37     15.71 o 
   1  15   8       78.36       47.93      8.63 o 
   2  15   8       13.94        6.48     13.62 o 
   3  15   8      116.67      117.71     14.36 o 
  -7  16   8        0.91       -0.62      5.51 o 
  -6  16   8       14.37        5.52      7.73 o 
  -5  16   8        8.10       13.80      8.13 o 
  -4  16   8        1.83       14.45     10.01 o 
  -3  16   8      620.87      670.76     49.64 o 
  -2  16   8      331.51      281.45     32.46 o 
  -1  16   8        3.16        5.03      4.44 o 
   0  16   8      163.69      147.63     13.75 o 
   1  16   8       35.18       37.16      7.66 o 
   2  16   8      424.01      443.54     26.18 o 
  -6  17   8      107.60      132.11     23.16 o 
  -5  17   8        0.01       -8.53      8.86 o 
  -4  17   8       78.85       94.60     19.98 o 
  -3  17   8      172.66      153.43     24.83 o 
  -2  17   8      465.54      413.69     39.88 o 
  -1  17   8        2.14       22.26     10.82 o 
   0  17   8       97.35      110.02     12.03 o 
   1  17   8        1.26       -2.09      7.31 o 
   2  17   8        0.02        5.45      5.76 o 
  -6  18   8      207.83      261.52     33.45 o 
  -5  18   8        5.55        3.41      7.84 o 
  -4  18   8        3.18       -0.76      9.50 o 
  -3  18   8      200.07      160.67     25.49 o 
  -2  18   8        0.00        7.85      7.32 o 
  -1  18   8        1.71      -16.28     10.86 o 
   0  18   8       61.97       77.10     17.98 o 
   1  18   8       53.46       46.54     14.56 o 
  -5  19   8        4.80        6.77      7.02 o 
  -4  19   8        0.14       -9.71      7.94 o 
  -3  19   8        0.43        0.00      5.40 o 
  -2  19   8      120.58      102.56     20.73 o 
  -1  19   8        5.51        8.04      7.54 o 
   0  19   8        6.04       -1.08      7.16 o 
   1  19   8      101.30       79.65     18.70 o 
  -4  20   8        0.00       -3.14      7.00 o 
  -3  20   8       46.62       37.11     12.95 o 
  -2  20   8       97.37      112.76     21.55 o 
  -1  20   8       22.01       17.71     10.70 o 
   0  20   8        5.21        9.74      8.15 o 
  -3  21   8       16.73        0.56      6.32 o 
  -2  21   8      122.27      156.74     26.17 o 
  -1  21   8       19.25       30.31     13.20 o 
 -10   1   9       64.42       55.28     13.35 o 
  -9   1   9        5.50       11.59      5.18 o 
  -8   1   9        0.15       -1.84      3.30 o 
  -7   1   9        0.69       -0.69      3.78 o 
  -6   1   9       21.05       16.72      8.10 o 
  -5   1   9        0.00        2.27      4.27 o 
  -4   1   9        2.43        0.26      3.48 o 
  -3   1   9       46.28       49.93     12.79 o 
  -2   1   9       13.41       13.91      5.31 o 
  -1   1   9      163.31      163.69     14.21 o 
   0   1   9       69.36       72.56      9.94 o 
   1   1   9        4.04       -0.13      4.22 o 
   2   1   9       67.11       64.02     10.53 o 
   3   1   9        1.61        0.64      4.55 o 
 -10   2   9       23.93       27.14      9.03 o 
  -9   2   9       44.59       30.29      7.01 o 
  -8   2   9        8.47        4.05      3.60 o 
  -7   2   9        2.10        0.64      3.29 o 
  -6   2   9       57.97       51.70      9.05 o 
  -5   2   9        3.20        2.60      4.14 o 
  -4   2   9       42.24       43.78      8.00 o 
  -3   2   9       10.69       24.52     10.05 o 
  -2   2   9      643.98      698.55     39.89 o 
  -1   2   9       48.59       39.97      7.17 o 
   0   2   9      102.46       96.57     11.48 o 
   1   2   9        9.21       12.81      5.51 o 
   2   2   9        8.14        0.74     14.90 o 
   3   2   9       13.75        7.95      5.46 o 
 -10   3   9        0.36       -6.52      6.38 o 
  -9   3   9       12.12       17.01     10.08 o 
  -8   3   9      125.12      144.92     14.07 o 
  -7   3   9        6.41        4.75      7.77 o 
  -6   3   9        0.92       -0.51      4.39 o 
  -5   3   9       15.00       21.15      8.84 o 
  -4   3   9       10.49       11.72      4.74 o 
  -3   3   9        1.86       17.70      9.83 o 
  -2   3   9      212.12      210.31     16.33 o 
  -1   3   9        0.28       -0.90      3.57 o 
   0   3   9      166.32      153.68     14.37 o 
   1   3   9        7.58       11.61      5.14 o 
   2   3   9       16.57       23.13      6.82 o 
   3   3   9       39.33       27.62      7.05 o 
 -10   4   9       13.81        6.04      6.60 o 
  -9   4   9       19.61       16.04      9.43 o 
  -8   4   9       20.77       25.61      6.58 o 
  -7   4   9       31.33       40.38     14.20 o 
  -6   4   9        3.57        6.72      6.84 o 
  -5   4   9        3.88        4.82      3.32 o 
  -4   4   9       17.36       13.05      5.40 o 
  -3   4   9      219.03      254.62     28.81 o 
  -2   4   9       60.10       52.04      8.52 o 
  -1   4   9      153.31      149.39     13.68 o 
   0   4   9        8.11        3.85      4.32 o 
   1   4   9      548.94      521.14     38.16 o 
   2   4   9        6.68        9.07      5.09 o 
   3   4   9        0.98        0.02      4.16 o 
 -10   5   9       50.45       46.79     14.78 o 
  -9   5   9        0.54      -12.51      8.34 o 
  -8   5   9        8.36       11.78      8.29 o 
  -7   5   9      102.34      106.08     12.06 o 
  -6   5   9       71.64       53.21      8.90 o 
  -5   5   9       46.62       50.69     10.87 o 
  -4   5   9       61.59       68.02      7.36 o 
  -3   5   9      389.69      406.43     21.93 o 
  -2   5   9       51.82       53.45      8.58 o 
  -1   5   9       85.41       84.64     10.18 o 
   0   5   9      138.47      131.35     13.33 o 
   1   5   9      220.53      213.17     17.30 o 
   2   5   9       31.07       31.38      8.09 o 
   3   5   9       71.10       69.11     18.31 o 
 -10   6   9       36.76       43.37     13.33 o 
  -9   6   9        0.87       -5.16      6.98 o 
  -8   6   9        6.01        7.13      7.22 o 
  -7   6   9       36.87       28.13      6.35 o 
  -6   6   9        5.66       15.41      5.43 o 
  -5   6   9      119.70      100.26     19.58 o 
  -4   6   9        1.38       -6.75      4.50 o 
  -3   6   9       21.68       34.96     12.12 o 
  -2   6   9       90.15       91.96     11.00 o 
  -1   6   9      111.71      103.61      9.91 o 
   0   6   9      207.61      204.23     16.34 o 
   1   6   9        1.62       -3.78      4.93 o 
   2   6   9       92.74       80.57     11.27 o 
   3   6   9      201.71      256.12     20.81 o 
  -9   7   9        5.97        0.99      5.69 o 
  -8   7   9       26.45       23.19      9.88 o 
  -7   7   9      101.04       85.97     13.08 o 
  -6   7   9       40.90       36.30      9.05 o 
  -5   7   9       64.54       68.88     10.03 o 
  -4   7   9      178.94      205.12     26.56 o 
  -3   7   9       11.93        9.52      4.18 o 
  -2   7   9       56.22       46.94      7.97 o 
  -1   7   9      125.62      135.95     11.21 o 
   0   7   9      102.86      101.05     11.83 o 
   1   7   9       16.26       18.63      5.90 o 
   2   7   9       93.33      109.18     13.08 o 
   3   7   9       15.12        5.87      9.91 o 
  -9   8   9      197.91      214.51     28.40 o 
  -8   8   9       70.71       97.39     18.83 o 
  -7   8   9       27.95       18.98      5.47 o 
  -6   8   9        8.27        2.49      3.90 o 
  -5   8   9      375.80      390.17     23.30 o 
  -4   8   9        1.26        2.97      6.21 o 
  -3   8   9      154.85      175.72     14.40 o 
  -2   8   9       17.06       11.40      4.84 o 
  -1   8   9        7.49       13.46      5.37 o 
   0   8   9       63.42       55.65      7.64 o 
   1   8   9       32.62       24.36      6.98 o 
   2   8   9        4.56        1.38      4.30 o 
   3   8   9      279.66      280.31     29.62 o 
  -9   9   9      177.95      210.13     27.95 o 
  -8   9   9       11.53        7.59      6.97 o 
  -7   9   9       76.44       57.64     14.67 o 
  -6   9   9       94.11       71.24      9.95 o 
  -5   9   9      410.42      393.77     23.34 o 
  -4   9   9      158.46      196.19     26.68 o 
  -3   9   9        9.35       26.59      7.08 o 
  -2   9   9       76.37       80.67     10.16 o 
  -1   9   9       81.84       96.76     21.19 o 
   0   9   9       59.84       59.96      7.94 o 
   1   9   9        0.12        0.96      3.94 o 
   2   9   9       39.94       45.13      9.15 o 
   3   9   9        0.81       13.73      7.92 o 
  -9  10   9       67.11       80.18     18.60 o 
  -8  10   9        2.89       -1.56      9.21 o 
  -7  10   9      166.83      164.38     25.15 o 
  -6  10   9     1299.33     1330.90     41.40 o 
  -5  10   9        1.66        2.14      5.45 o 
  -4  10   9       94.83       85.78     17.83 o 
  -3  10   9       23.18       21.26      5.67 o 
  -2  10   9       38.32       46.39      8.04 o 
  -1  10   9      109.35      123.44     13.11 o 
   0  10   9        6.82        9.40      4.19 o 
   1  10   9        0.52       -1.12      3.40 o 
   2  10   9        1.50        7.68      4.26 o 
   3  10   9      226.06      177.00     23.75 o 
  -9  11   9       19.18       14.82      8.90 o 
  -8  11   9        3.95       13.08      8.94 o 
  -7  11   9       41.11       67.91     17.24 o 
  -6  11   9      416.50      407.96     39.02 o 
  -5  11   9        8.72        5.48      4.12 o 
  -4  11   9      837.76      847.36     55.66 o 
  -3  11   9       18.45       23.41      6.08 o 
  -2  11   9       90.79       80.45     10.25 o 
  -1  11   9        9.84        7.18      4.18 o 
   0  11   9       70.89       85.33     15.65 o 
   1  11   9       55.58       58.78      8.05 o 
   2  11   9        1.04       -0.28      5.62 o 
  -8  12   9      111.17      120.66     22.59 o 
  -7  12   9       18.08        6.33      7.16 o 
  -6  12   9        1.56        6.22      6.44 o 
  -5  12   9       63.64       51.28     13.34 o 
  -4  12   9      252.77      282.87     32.79 o 
  -3  12   9      124.04      103.08     10.89 o 
  -2  12   9      148.21      177.22     14.78 o 
  -1  12   9       80.98       91.30     11.48 o 
   0  12   9      130.93      137.61     14.21 o 
   1  12   9       11.30        4.78      3.87 o 
   2  12   9        1.69        2.03      5.31 o 
  -8  13   9       17.29        9.65      7.59 o 
  -7  13   9       27.19       15.03     10.46 o 
  -6  13   9       39.47       39.74     13.62 o 
  -5  13   9        0.91       -6.96      4.64 o 
  -4  13   9       20.13       15.66      8.62 o 
  -3  13   9        3.04       -2.37      7.06 o 
  -2  13   9        6.74       10.90      4.95 o 
  -1  13   9        2.08       -0.60      3.82 o 
   0  13   9       14.70       20.94      6.09 o 
   1  13   9        6.04        8.68      5.36 o 
   2  13   9       93.02      124.92     15.16 o 
  -7  14   9        0.06       -9.84      9.72 o 
  -6  14   9       38.24       39.04     14.30 o 
  -5  14   9      208.05      202.98     28.43 o 
  -4  14   9       19.62       25.82     12.28 o 
  -3  14   9       20.26       22.67     11.70 o 
  -2  14   9       66.43       71.27     17.48 o 
  -1  14   9       23.20       26.92      6.11 o 
   0  14   9      101.98       98.42     12.36 o 
   1  14   9      372.81      433.53     26.44 o 
  -6  15   9      181.02      203.95     29.40 o 
  -5  15   9       67.93       81.07     18.12 o 
  -4  15   9       15.08       10.02      7.06 o 
  -3  15   9      248.82      253.95     32.18 o 
  -2  15   9        9.81       23.33     10.72 o 
  -1  15   9        3.88        0.04      6.31 o 
   0  15   9       10.01       23.35     15.15 o 
   1  15   9      152.65      150.05     25.71 o 
  -6  16   9        4.64        1.85      5.41 o 
  -5  16   9       89.13       96.63     20.49 o 
  -4  16   9       20.32       20.55     11.23 o 
  -3  16   9       62.42       83.17     19.40 o 
  -2  16   9       44.80       42.31     14.44 o 
  -1  16   9       14.97       27.71     11.05 o 
   0  16   9        0.20       -4.26      6.62 o 
   1  16   9      442.28      458.53     45.47 o 
  -5  17   9        8.88        9.36      8.06 o 
  -4  17   9       13.15       -7.66      8.29 o 
  -3  17   9        0.44       12.40      8.14 o 
  -2  17   9       70.02       46.25     14.50 o 
  -1  17   9       12.54       14.30      8.73 o 
   0  17   9       31.68       35.81     14.19 o 
  -3  18   9        0.44       14.38      8.72 o 
  -2  18   9       51.43       33.36     13.03 o 
  -1  18   9       26.37       37.61     13.78 o 
  -9   0  10       60.47       54.11     13.15 o 
  -8   0  10      599.78      629.21     43.85 o 
  -7   0  10       21.35       21.81      9.10 o 
  -6   0  10        7.02        2.52      6.26 o 
  -5   0  10      453.64      471.23     38.77 o 
  -4   0  10      981.42      945.39     56.16 o 
  -3   0  10      259.71      228.02     28.09 o 
  -2   0  10       17.98        4.87      6.19 o 
  -1   0  10      674.73      666.43     42.68 o 
   0   0  10        9.05        7.40      7.85 o 
   1   0  10        5.09       14.79      8.95 o 
   2   0  10       87.13       64.13     15.93 o 
  -9   1  10        2.01        3.07      6.01 o 
  -8   1  10        4.18        1.38      5.98 o 
  -7   1  10       23.96       19.02      7.75 o 
  -6   1  10       17.66       17.26      6.03 o 
  -5   1  10       42.34       38.78      8.56 o 
  -4   1  10       13.11       15.98      6.44 o 
  -3   1  10       10.43        8.30      5.34 o 
  -2   1  10       12.81        7.75      7.54 o 
  -1   1  10       25.36       27.90      7.19 o 
   0   1  10       17.52       15.85      5.73 o 
   1   1  10      269.58      257.82     20.22 o 
   2   1  10        1.15        1.97      4.70 o 
  -9   2  10       68.93       42.63     12.12 o 
  -8   2  10       35.44       36.59     14.02 o 
  -7   2  10        0.68        0.16      3.67 o 
  -6   2  10       30.08       38.22      8.09 o 
  -5   2  10       51.27       47.33      9.15 o 
  -4   2  10      353.73      368.20     29.32 o 
  -3   2  10       70.00       48.64     13.62 o 
  -2   2  10      459.13      482.07     21.55 o 
  -1   2  10      127.04      101.81     12.01 o 
   0   2  10       20.69       20.04      8.88 o 
   1   2  10        8.72        7.89      4.94 o 
   2   2  10       93.05      101.45     18.98 o 
  -9   3  10       20.16       13.63      8.53 o 
  -8   3  10       20.27       14.11      7.51 o 
  -7   3  10      105.78       97.18     22.43 o 
  -6   3  10       52.99       42.23      8.73 o 
  -5   3  10      101.01      103.68     13.15 o 
  -4   3  10       17.01        7.38      6.78 o 
  -3   3  10       15.11       22.02     10.24 o 
  -2   3  10      114.81      132.79     14.31 o 
  -1   3  10      242.45      215.72     17.29 o 
   0   3  10       17.80       10.47      4.10 o 
   1   3  10       33.63       23.45      7.11 o 
   2   3  10       37.09       54.13     10.51 o 
  -9   4  10       19.16        9.24      7.54 o 
  -8   4  10        5.88        3.80      4.81 o 
  -7   4  10       12.33        8.08      4.55 o 
  -6   4  10       12.12       15.10      5.89 o 
  -5   4  10        2.63        1.99      3.99 o 
  -4   4  10      211.34      188.92     17.88 o 
  -3   4  10       10.53       20.91     11.01 o 
  -2   4  10       69.45       66.14     10.16 o 
  -1   4  10       34.18       31.34      7.21 o 
   0   4  10        0.77        4.71      5.11 o 
   1   4  10        1.13        3.64      3.76 o 
   2   4  10        8.56        6.37      6.06 o 
  -9   5  10       40.98       27.58     10.51 o 
  -8   5  10       17.64        8.84      7.38 o 
  -7   5  10       26.82       22.23      7.93 o 
  -6   5  10       26.37       25.28      6.96 o 
  -5   5  10       15.54       16.50      6.27 o 
  -4   5  10       27.26       23.12      7.09 o 
  -3   5  10      305.29      320.04     34.88 o 
  -2   5  10      208.34      219.64     18.00 o 
  -1   5  10      193.33      170.67     13.32 o 
   0   5  10       87.49       92.21     16.63 o 
   1   5  10       40.65       53.18     18.60 o 
   2   5  10       57.32       46.65     13.03 o 
  -9   6  10       90.71       87.92     18.29 o 
  -8   6  10        2.03       -4.70      6.31 o 
  -7   6  10       14.46       19.29      6.11 o 
  -6   6  10       15.54        9.70      6.98 o 
  -5   6  10       54.59       49.16     13.11 o 
  -4   6  10      189.88      199.54     18.47 o 
  -3   6  10       49.22       44.74     13.69 o 
  -2   6  10       88.18       82.40     11.57 o 
  -1   6  10        3.80       -0.31      4.10 o 
   0   6  10      103.04      111.67     13.28 o 
   1   6  10       48.03       49.81     11.63 o 
   2   6  10       99.97      100.20     18.89 o 
  -8   7  10      190.51      214.44     28.73 o 
  -7   7  10      116.76      116.10     13.43 o 
  -6   7  10       70.70       67.86     10.39 o 
  -5   7  10        5.35        5.35      8.99 o 
  -4   7  10       78.21       49.63     14.57 o 
  -3   7  10      220.93      206.24     16.73 o 
  -2   7  10        1.27       -2.23      8.15 o 
  -1   7  10        0.04       10.18      5.76 o 
   0   7  10      103.27       88.81     10.38 o 
   1   7  10        0.02       -0.40      4.46 o 
   2   7  10      110.85      111.36     19.42 o 
  -8   8  10       10.63       17.98     10.11 o 
  -7   8  10      281.37      300.94     34.21 o 
  -6   8  10       50.81       67.32     15.12 o 
  -5   8  10       80.81       75.31     12.83 o 
  -4   8  10       18.59       12.61      8.77 o 
  -3   8  10       11.74       15.67      5.65 o 
  -2   8  10       43.94       50.09     11.78 o 
  -1   8  10        7.35        2.55      5.29 o 
   0   8  10       83.12       66.96     10.33 o 
   1   8  10        9.89        7.83      9.22 o 
  -8   9  10       20.92       12.18      8.09 o 
  -7   9  10      219.91      200.25     28.80 o 
  -6   9  10      123.65      142.89     21.35 o 
  -5   9  10       26.75       23.95      6.92 o 
  -4   9  10        5.08       -4.36      6.42 o 
  -3   9  10       91.19       92.92     11.35 o 
  -2   9  10        3.21        3.46      4.27 o 
  -1   9  10        0.09       -4.07      5.27 o 
   0   9  10       21.60       27.26      8.25 o 
   1   9  10       32.98       35.72      8.80 o 
  -8  10  10       49.61       56.26     16.32 o 
  -7  10  10        0.74       -0.99      6.20 o 
  -6  10  10        9.14       18.66     11.17 o 
  -5  10  10        0.82       -0.17      9.25 o 
  -4  10  10        0.41       13.52      9.66 o 
  -3  10  10        0.27        2.29      5.80 o 
  -2  10  10        6.92        4.79      6.60 o 
  -1  10  10       11.22        5.51      4.27 o 
   0  10  10        6.05       13.23      8.31 o 
   1  10  10       39.66       64.86     14.51 o 
  -7  11  10      182.31      205.90     30.05 o 
  -6  11  10       57.55       44.17     15.34 o 
  -5  11  10       54.99       42.24      8.38 o 
  -4  11  10       21.25       14.49      9.04 o 
  -3  11  10       16.39       27.22     12.47 o 
  -2  11  10       19.91       37.67     15.09 o 
  -1  11  10       12.64        6.88      3.95 o 
   0  11  10       20.36       16.08      6.48 o 
   1  11  10       15.46        0.61      7.39 o 
  -6  12  10      270.23      282.25     34.90 o 
  -5  12  10      115.83      109.36     22.08 o 
  -4  12  10      120.79      133.61     24.05 o 
  -3  12  10        5.84        9.56      8.23 o 
  -2  12  10      129.81      152.61     26.35 o 
  -1  12  10        1.42       -1.22      4.45 o 
   0  12  10       92.42       93.54     22.90 o 
  -5  13  10       33.06      116.06     22.89 o 
  -4  13  10        4.00        3.80      7.75 o 
  -3  13  10      150.30      138.11     25.26 o 
  -2  13  10        0.30       -1.18      6.16 o 
  -1  13  10       31.51       31.53     14.28 o 
   0  13  10       26.68       36.21     10.76 o 
  -4  14  10       96.92      117.84     23.19 o 
  -3  14  10      166.92      171.45     27.92 o 
  -2  14  10       11.93       19.38     11.01 o 
  -8   1  11        1.03        4.71      5.32 o 
  -7   1  11        9.31       11.22      5.75 o 
  -6   1  11       30.30       46.09      9.94 o 
  -5   1  11       67.38       63.19     11.22 o 
  -4   1  11      140.88      142.57     16.75 o 
  -3   1  11        4.44       -1.87      5.18 o 
  -2   1  11       15.22       15.33      6.06 o 
  -1   1  11      101.02      116.58     14.26 o 
   0   1  11      122.60      122.60     14.40 o 
  -8   2  11       26.32       38.45     14.79 o 
  -7   2  11        0.15       -4.62      4.68 o 
  -6   2  11       35.89       39.93      9.20 o 
  -5   2  11       25.25       25.78      8.04 o 
  -4   2  11        0.99        2.47      3.98 o 
  -3   2  11       93.43      105.83     15.26 o 
  -2   2  11      179.16      174.57     17.73 o 
  -1   2  11      185.64      190.18     17.57 o 
   0   2  11      243.23      232.64     19.99 o 
  -8   3  11       98.47       92.57     15.43 o 
  -7   3  11        3.43       15.24     25.31 o 
  -6   3  11       16.70       19.05      6.29 o 
  -5   3  11       42.46       32.74      7.83 o 
  -4   3  11      168.24      190.49     31.50 o 
  -3   3  11       49.91       66.89     18.00 o 
  -2   3  11        3.21        2.19      4.94 o 
  -1   3  11      434.64      457.33     26.86 o 
   0   3  11        1.89        7.36      5.06 o 
  -8   4  11        2.65       13.11      8.89 o 
  -7   4  11      158.10      223.70     19.74 o 
  -6   4  11        2.94        6.73     11.92 o 
  -5   4  11       12.48        7.63      5.86 o 
  -4   4  11       16.12       26.36      7.59 o 
  -3   4  11       36.52       51.35     16.42 o 
  -2   4  11       95.82      123.93     14.79 o 
  -1   4  11      458.16      515.89     24.66 o 
   0   4  11       27.48       37.38      8.39 o 
  -7   5  11       36.09       46.93     13.44 o 
  -6   5  11        4.18        4.42     11.40 o 
  -5   5  11       29.86       32.87      8.48 o 
  -4   5  11       40.31       44.09     19.74 o 
  -3   5  11        7.52       -2.14      6.85 o 
  -2   5  11       18.95       24.39      6.93 o 
  -1   5  11       13.52        8.70      7.06 o 
   0   5  11        0.21       -3.67      6.47 o 
  -7   6  11       42.49       47.35     14.02 o 
  -6   6  11        5.17       16.65      5.66 o 
  -5   6  11        1.48       -4.39      6.61 o 
  -4   6  11        5.83        3.27      4.75 o 
  -3   6  11      143.09      202.10     29.65 o 
  -2   6  11        2.18       -2.73      4.25 o 
  -1   6  11       18.37       24.49      7.56 o 
   0   6  11       29.11       13.20      8.27 o 
  -7   7  11      146.26      173.92     27.10 o 
  -6   7  11        5.14        4.26      6.61 o 
  -5   7  11        0.18       -2.59      4.98 o 
  -4   7  11       77.01       83.36     12.90 o 
  -3   7  11        1.23       -8.35      8.64 o 
  -2   7  11        0.01        1.49      4.03 o 
  -1   7  11        1.44       12.55      7.65 o 
  -7   8  11       22.99        1.91      6.92 o 
  -6   8  11        0.35       -1.43     10.59 o 
  -5   8  11        4.41        9.54      5.53 o 
  -4   8  11        0.01       -5.82      7.46 o 
  -3   8  11      111.86      156.76     26.99 o 
  -2   8  11       46.83       51.40      9.77 o 
  -1   8  11        0.50      -10.59      7.06 o 
  -5   9  11       98.04       70.44     11.84 o 
  -4   9  11        0.19       81.32     20.65 o 
  -3   9  11       45.90       36.26     14.06 o 
  -2   9  11        4.84       22.80      9.68 o 
  -1   9  11        0.93       -8.64      7.17 o 
  -5  10  11       38.10       26.31      9.62 o 
  -5   0  12       38.83       43.11     15.67 o 
  -4   0  12       69.46       57.47     16.69 o 
  -5   1  12      145.31      139.13     17.28 o 
  -4   1  12       10.67        1.64      4.80 o 
  -5   2  12        1.86       -7.69     13.34 o 
  -4   2  12        0.89        1.78      6.83 o 
  -3   2  12       19.67       25.66     12.50 o 
  -4   3  12       35.63       46.37     15.29 o 
                                                 
